# Supplementary material for: [N-(2-Hydroxy­ethyl)ethyl­enediamine]oxalatocopper(II)
Source: Acta Crystallogr Sect E Struct Rep Online. 2009 Oct 10;65(Pt 11):m1337–8. doi: 10.1107/S1600536809040264 (PMC2970959; doi:10.1107/S1600536809040264)
Supplement: Supplementary file 1 [file e-65-m1337-sup1.cif]

##############################################################################
###                                                                        ###
###        Electronic paper (Acta Crystallographica Section E)             ###
###                                                                        ###
##############################################################################
#                                                                            #
# This CIF contains the data in a paper accepted for publication in Acta     #
# Crystallographica Section E. It conforms to the requirements of Notes      #
# for Authors for Section E, and has been peer reviewed under the auspices   #
# of the IUCr Commission on Journals.                                        #
#                                                                            #
# Full details of the Crystallographic Information File format               #
# are given in the paper "The Crystallographic Information File (CIF):       #
# a New Standard Archive File for Crystallography" by S. R. Hall, F. H.      #
# Allen and I. D. Brown [Acta Cryst. (1991), A47, 655-685].                  #
#                                                                            #
# The current version of the core CIF dictionary is obtainable from          #
# ftp://ftp.iucr.org/pub/cif_core.dic. The current version number is 2.4.    #
#                                                                            #
# Software is freely available for graphical display of the structure(s) in  #
# this CIF.  For information consult the CIF home page http://www.iucr.org/  #
# cif/home.html                                                              #
#                                                                            #
# This file may be used for bona fide research purposes within the           #
# scientific community so long as proper attribution is given to the journal # 
# article from which it was obtained.                                        #
#                                                                            #
##############################################################################
                                             
data_global
_journal_date_recd_electronic     2009-09-28
_journal_date_accepted     2009-10-02
_journal_name_full     'Acta Crystallographica, Section E'
_journal_year     2009
_journal_volume     65
_journal_issue     11
_journal_page_first     m1337
_journal_page_last     m1338
_journal_paper_category     QM
_journal_coeditor_code     CI2929
_publ_contact_author
;
'M. Hakk\?i Y\?ild\?ir\?im'
Department of Physics
Faculty of Arts and Sciences
Ondokuz May\?is University
Kurupelit TR-55139
Samsun Turkey
;
_publ_contact_author_email     yhakki@omu.edu.tr
_publ_section_title
;
[<i>N</i>-(2-Hydroxyethyl)ethylenediamine]oxalatocopper(II)
;
loop_
    _publ_author_name
    _publ_author_address
    'H\"umeyra Pa\;sao\<glu'
;
Department of Physics
Faculty of Arts and Sciences
Ondokuz May\?is University
Kurupelit TR-55139
Samsun
Turkey
;
    'G\"okhan Ka\;sta\;s'
;
Department of Physics
Faculty of Arts and Sciences
Ondokuz May\?is University
Kurupelit TR-55139
Samsun
Turkey
;
    'Okan Z. Ye\;silel'
;
Department of Chemistry
Faculty of Arts and Sciences
Eski\;sehir Osmangazi University
TR-26480 Eski\;sehir
Turkey
;
    'M. Hakk\?i Y\?ild\?ir\?im '
;
Department of Physics
Faculty of Arts and Sciences
Ondokuz May\?is University
Kurupelit TR-55139
Samsun
Turkey
;
data_I
_chemical_name_systematic
;
[<i>N</i>-(2-Hydroxyethyl)ethylenediamine]oxalatocopper(II)
;
_chemical_name_common     ?
_chemical_formula_moiety     'C6 H12 Cu N2 O5'
_chemical_formula_sum     'C6 H12 Cu N2 O5'
_chemical_formula_iupac     '[Cu (C2 O4) (C4 H12 N2 O)]'
_chemical_formula_weight     255.72
_chemical_melting_point     ?
_symmetry_cell_setting     'Orthorhombic'
_symmetry_space_group_name_H-M     'P 21 21 21'
_symmetry_space_group_name_Hall     'P 2ac 2ab'
loop_
    _symmetry_equiv_pos_as_xyz
    'x, y, z'
    '-x+1/2, -y, z+1/2'
    'x+1/2, -y+1/2, -z'
    '-x, y+1/2, -z+1/2'
_cell_length_a     7.9766(5)
_cell_length_b     8.7263(4)
_cell_length_c     13.0191(7)
_cell_angle_alpha     90.00
_cell_angle_beta     90.00
_cell_angle_gamma     90.00
_cell_volume     906.21(9)
_cell_formula_units_Z     4
_cell_measurement_reflns_used     10045
_cell_measurement_theta_min     1.56
_cell_measurement_theta_max     28.00
_cell_measurement_temperature     296(2)
_exptl_crystal_description     Prism
_exptl_crystal_colour     Violet
_exptl_crystal_size_max     0.520
_exptl_crystal_size_mid     0.423
_exptl_crystal_size_min     0.230
_exptl_crystal_density_diffrn     1.874
_exptl_crystal_density_meas     ?
_exptl_crystal_density_method     'not measured'
_exptl_crystal_F_000     524
_exptl_absorpt_coefficient_mu     2.409
_exptl_absorpt_correction_type     Integration
_exptl_absorpt_process_details     '(X-RED32; Stoe & Cie, 2002)'
_exptl_absorpt_correction_T_min     0.5701
_exptl_absorpt_correction_T_max     0.7809
_exptl_special_details
;
;
_diffrn_ambient_temperature     296(2)
_diffrn_radiation_type     MoK\a
_diffrn_radiation_wavelength     0.71073
_diffrn_radiation_source     'fine-focus sealed tube'
_diffrn_radiation_monochromator     'plane graphite'
_diffrn_measurement_device_type     'Stoe IPDS-II'
_diffrn_measurement_method     \w
_diffrn_detector_area_resol_mean     6.67
_diffrn_reflns_number     10045
_diffrn_reflns_av_R_equivalents     0.0631
_diffrn_reflns_av_sigmaI/netI     0.0300
_diffrn_reflns_theta_min     2.81
_diffrn_reflns_theta_max     26.50
_diffrn_reflns_theta_full     26.50
_diffrn_measured_fraction_theta_max     1.000
_diffrn_measured_fraction_theta_full     1.000
_diffrn_reflns_limit_h_min     -10
_diffrn_reflns_limit_h_max     10
_diffrn_reflns_limit_k_min     -10
_diffrn_reflns_limit_k_max     10
_diffrn_reflns_limit_l_min     -15
_diffrn_reflns_limit_l_max     16
_diffrn_standards_number     0
_diffrn_standards_interval_count     0
_diffrn_standards_interval_time     ?
_diffrn_standards_decay_%     <2
_refine_special_details
;
Refinement of <i>F</i>^2^ against ALL reflections. The weighted <i>R</i>-factor
<i>wR</i> and goodness of fit <i>S</i> are based on <i>F</i>^2^, conventional
<i>R</i>-factors <i>R</i> are based on <i>F</i>, with <i>F</i> set to zero for
negative <i>F</i>^2^. The threshold expression of <i>F</i>^2^ >
\s(<i>F</i>^2^) is used only for calculating <i>R</i>-factors(gt) <i>etc</i>.
and is not relevant to the choice of reflections for refinement.
<i>R</i>-factors based on <i>F</i>^2^ are statistically about twice as large
as those based on <i>F</i>, and <i>R</i>- factors based on ALL data will be
even larger.
;
_reflns_number_total     1868
_reflns_number_gt     1780
_reflns_threshold_expression     I>2\s(I)
_refine_ls_structure_factor_coef     Fsqd
_refine_ls_matrix_type     full
_refine_ls_R_factor_all     0.0308
_refine_ls_R_factor_gt     0.0293
_refine_ls_wR_factor_gt     0.0638
_refine_ls_wR_factor_ref     0.0645
_refine_ls_goodness_of_fit_ref     1.079
_refine_ls_restrained_S_all     1.079
_refine_ls_number_reflns     1868
_refine_ls_number_parameters     143
_refine_ls_number_restraints     0
_refine_ls_hydrogen_treatment     mixed
_refine_ls_weighting_scheme     calc
_refine_ls_weighting_details
                 'calc w=1/[\s^2^(Fo^2^)+(0.0427P)^2^] where P=(Fo^2^+2Fc^2^)/3'
_atom_sites_solution_hydrogens     geom
_atom_sites_solution_primary     direct
_atom_sites_solution_secondary     difmap
_refine_ls_shift/su_max     0.001
_refine_ls_shift/su_max_lt     0.001
_refine_ls_shift/su_mean     0.000
_refine_diff_density_max     0.223
_refine_diff_density_min     -1.296
_refine_ls_extinction_method     none
_refine_ls_extinction_coef     ?
_refine_ls_abs_structure_details     'Flack (1983), 797 Friedel pairs'
_refine_ls_abs_structure_Flack     0.017(17)
loop_
    _atom_type_symbol
    _atom_type_description
    _atom_type_scat_dispersion_real
    _atom_type_scat_dispersion_imag
    _atom_type_scat_source
    'C' 'C' 0.0033 0.0016
                         'International Tables Vol C Tables 4.2.6.8 and 6.1.1.4'
    'H' 'H' 0.0000 0.0000
                         'International Tables Vol C Tables 4.2.6.8 and 6.1.1.4'
    'Cu' 'Cu' 0.3201 1.2651
                         'International Tables Vol C Tables 4.2.6.8 and 6.1.1.4'
    'N' 'N' 0.0061 0.0033
                         'International Tables Vol C Tables 4.2.6.8 and 6.1.1.4'
    'O' 'O' 0.0106 0.0060
                         'International Tables Vol C Tables 4.2.6.8 and 6.1.1.4'
_computing_data_collection     'X-AREA (Stoe & Cie, 2002)'
_computing_cell_refinement     'X-AREA (Stoe & Cie, 2002)'
_computing_data_reduction     'X-RED32 (Stoe & Cie, 2002)'
_computing_structure_solution     'SHELXS97 (Sheldrick, 2008)'
_computing_structure_refinement     'SHELXL97 (Sheldrick, 2008)'
_computing_molecular_graphics     'ORTEP-3 (Farrugia, 1997)'
_computing_publication_material     'WinGX (Farrugia, 1999)'
loop_
    _atom_site_type_symbol
    _atom_site_label
    _atom_site_fract_x
    _atom_site_fract_y
    _atom_site_fract_z
    _atom_site_U_iso_or_equiv
    _atom_site_adp_type
    _atom_site_calc_flag
    _atom_site_refinement_flags
    _atom_site_occupancy
    _atom_site_disorder_assembly
    _atom_site_disorder_group
    C C1 0.6054(2) 0.4652(2) 0.44437(15) 0.0242(4) Uani d . 1 . .
    C C2 0.7217(3) 0.3322(2) 0.41059(16) 0.0274(4) Uani d . 1 . .
    C C3 0.1649(3) 0.2157(3) 0.28011(18) 0.0389(5) Uani d . 1 . .
    H H3A 0.0821 0.1836 0.3302 0.047 Uiso calc R 1 . .
    H H3B 0.1451 0.1589 0.2172 0.047 Uiso calc R 1 . .
    C C4 0.1448(3) 0.3853(2) 0.25922(18) 0.0374(5) Uani d . 1 . .
    H H4A 0.0389 0.4029 0.2244 0.045 Uiso calc R 1 . .
    H H4B 0.1422 0.4404 0.3239 0.045 Uiso calc R 1 . .
    C C5 0.2752(3) 0.3933(3) 0.08732(16) 0.0334(4) Uani d . 1 . .
    H H5A 0.1974 0.4569 0.0492 0.040 Uiso calc R 1 . .
    H H5B 0.2357 0.2883 0.0845 0.040 Uiso calc R 1 . .
    C C6 0.4476(3) 0.4039(3) 0.04004(16) 0.0339(4) Uani d . 1 . .
    H H6A 0.4487 0.3530 -0.0262 0.041 Uiso calc R 1 . .
    H H6B 0.4780 0.5105 0.0299 0.041 Uiso calc R 1 . .
    Cu Cu1 0.50643(3) 0.38250(2) 0.252350(16) 0.02606(11) Uani d . 1 . .
    N N1 0.2830(2) 0.44501(19) 0.19527(13) 0.0271(4) Uani d . 1 . .
    N N2 0.5680(2) 0.3297(2) 0.11000(14) 0.0282(4) Uani d . 1 . .
    O O1 0.48949(18) 0.49776(14) 0.38029(11) 0.0288(3) Uani d . 1 . .
    O O2 0.6303(2) 0.53159(18) 0.52577(12) 0.0364(4) Uani d . 1 . .
    O O3 0.8216(2) 0.27578(18) 0.47136(13) 0.0408(4) Uani d . 1 . .
    O O4 0.70385(19) 0.28980(16) 0.31740(11) 0.0328(3) Uani d . 1 . .
    O O5 0.3275(2) 0.18117(19) 0.31756(14) 0.0351(3) Uani d . 1 . .
    H H1 0.280(3) 0.542(3) 0.1959(18) 0.028(6) Uiso d . 1 . .
    H H2A 0.559(3) 0.223(3) 0.102(2) 0.038(7) Uiso d . 1 . .
    H H2B 0.668(4) 0.371(4) 0.093(2) 0.052(8) Uiso d . 1 . .
    H H5 0.319(3) 0.186(3) 0.373(2) 0.030(7) Uiso d . 1 . .
loop_
    _atom_site_aniso_label
    _atom_site_aniso_U_11
    _atom_site_aniso_U_22
    _atom_site_aniso_U_33
    _atom_site_aniso_U_12
    _atom_site_aniso_U_13
    _atom_site_aniso_U_23
    C1 0.0248(9) 0.0247(8) 0.0231(9) -0.0019(7) -0.0017(8) -0.0006(7)
    C2 0.0259(9) 0.0240(8) 0.0323(10) 0.0001(8) -0.0045(8) 0.0010(8)
    C3 0.0350(12) 0.0418(11) 0.0400(11) -0.0101(10) -0.0008(10) 0.0076(9)
    C4 0.0307(10) 0.0416(11) 0.0399(13) 0.0025(8) 0.0031(9) 0.0028(11)
    C5 0.0340(10) 0.0397(10) 0.0266(10) -0.0020(10) -0.0076(8) 0.0005(9)
    C6 0.0419(11) 0.0360(9) 0.0238(10) -0.0051(9) -0.0019(9) 0.0035(8)
    Cu1 0.02695(16) 0.02892(15) 0.02230(18) 0.00454(9) -0.00390(9) -0.00309(8)
    N1 0.0286(8) 0.0228(8) 0.0299(9) 0.0020(6) -0.0050(7) -0.0012(6)
    N2 0.0280(9) 0.0289(8) 0.0276(9) -0.0039(7) 0.0030(7) -0.0019(7)
    O1 0.0315(7) 0.0291(6) 0.0258(6) 0.0055(6) -0.0055(6) -0.0039(5)
    O2 0.0366(9) 0.0409(7) 0.0316(8) 0.0008(7) -0.0068(7) -0.0103(7)
    O3 0.0415(9) 0.0449(8) 0.0359(8) 0.0151(7) -0.0119(7) -0.0018(7)
    O4 0.0321(7) 0.0363(8) 0.0299(7) 0.0109(6) -0.0046(7) -0.0068(6)
    O5 0.0370(8) 0.0366(8) 0.0318(8) -0.0002(7) 0.0049(7) 0.0061(7)
_geom_special_details
;
All e.s.d.'s (except the e.s.d. in the dihedral angle between two l.s. planes)
are estimated using the full covariance matrix. The cell e.s.d.'s are taken
into account individually in the estimation of e.s.d.'s in distances, angles
and torsion angles; correlations between e.s.d.'s in cell parameters are only
used when they are defined by crystal symmetry. An approximate (isotropic)
treatment of cell e.s.d.'s is used for estimating e.s.d.'s involving l.s.
planes.
;
loop_
    _geom_bond_atom_site_label_1
    _geom_bond_atom_site_label_2
    _geom_bond_site_symmetry_2
    _geom_bond_distance
    _geom_bond_publ_flag
    C1 O2 . 1.224(2) ?
    C1 O1 . 1.277(2) ?
    C1 C2 . 1.549(3) ?
    C2 O3 . 1.226(3) ?
    C2 O4 . 1.276(3) ?
    C3 O5 . 1.418(3) ?
    C3 C4 . 1.514(3) ?
    C3 H3A . 0.97 ?
    C3 H3B . 0.97 ?
    C4 N1 . 1.477(3) ?
    C4 H4A . 0.97 ?
    C4 H4B . 0.97 ?
    C5 N1 . 1.477(3) ?
    C5 C6 . 1.509(3) ?
    C5 H5A . 0.97 ?
    C5 H5B . 0.97 ?
    C6 N2 . 1.473(3) ?
    C6 H6A . 0.97 ?
    C6 H6B . 0.97 ?
    Cu1 O1 . 1.9505(13) y
    Cu1 O4 . 1.9625(14) y
    Cu1 N2 . 1.9717(18) y
    Cu1 N1 . 2.0066(18) y
    Cu1 O5 . 2.4174(16) y
    N1 H1 . 0.85(3) ?
    N2 H2A . 0.94(3) ?
    N2 H2B . 0.91(3) ?
    O5 H5 . 0.72(3) ?
loop_
    _geom_angle_atom_site_label_1
    _geom_angle_atom_site_label_2
    _geom_angle_atom_site_label_3
    _geom_angle_site_symmetry_1
    _geom_angle_site_symmetry_3
    _geom_angle
    _geom_angle_publ_flag
    O2 C1 O1 . . 125.27(18) ?
    O2 C1 C2 . . 120.22(17) ?
    O1 C1 C2 . . 114.50(16) ?
    O3 C2 O4 . . 124.72(19) ?
    O3 C2 C1 . . 120.44(18) ?
    O4 C2 C1 . . 114.83(16) ?
    O5 C3 C4 . . 111.52(19) ?
    O5 C3 H3A . . 109.3 ?
    C4 C3 H3A . . 109.3 ?
    O5 C3 H3B . . 109.3 ?
    C4 C3 H3B . . 109.3 ?
    H3A C3 H3B . . 108.0 ?
    N1 C4 C3 . . 111.52(19) ?
    N1 C4 H4A . . 109.3 ?
    C3 C4 H4A . . 109.3 ?
    N1 C4 H4B . . 109.3 ?
    C3 C4 H4B . . 109.3 ?
    H4A C4 H4B . . 108.0 ?
    N1 C5 C6 . . 109.33(17) ?
    N1 C5 H5A . . 109.8 ?
    C6 C5 H5A . . 109.8 ?
    N1 C5 H5B . . 109.8 ?
    C6 C5 H5B . . 109.8 ?
    H5A C5 H5B . . 108.3 ?
    N2 C6 C5 . . 108.33(17) ?
    N2 C6 H6A . . 110.0 ?
    C5 C6 H6A . . 110.0 ?
    N2 C6 H6B . . 110.0 ?
    C5 C6 H6B . . 110.0 ?
    H6A C6 H6B . . 108.4 ?
    O1 Cu1 O4 . . 84.24(6) ?
    O1 Cu1 N2 . . 160.11(7) ?
    O4 Cu1 N2 . . 96.29(7) ?
    O1 Cu1 N1 . . 96.58(6) ?
    O4 Cu1 N1 . . 169.93(7) ?
    N2 Cu1 N1 . . 86.36(7) ?
    O1 Cu1 O5 . . 91.94(6) ?
    O4 Cu1 O5 . . 91.30(6) ?
    N2 Cu1 O5 . . 107.90(7) ?
    N1 Cu1 O5 . . 78.65(7) ?
    C4 N1 C5 . . 113.41(17) ?
    C4 N1 Cu1 . . 111.01(13) ?
    C5 N1 Cu1 . . 107.84(13) ?
    C4 N1 H1 . . 109.0(17) ?
    C5 N1 H1 . . 108.3(16) ?
    Cu1 N1 H1 . . 107.1(16) ?
    C6 N2 Cu1 . . 108.44(13) ?
    C6 N2 H2A . . 108.3(16) ?
    Cu1 N2 H2A . . 108.5(16) ?
    C6 N2 H2B . . 104(2) ?
    Cu1 N2 H2B . . 111(2) ?
    H2A N2 H2B . . 116(3) ?
    C1 O1 Cu1 . . 113.13(11) ?
    C2 O4 Cu1 . . 112.35(12) ?
    C3 O5 Cu1 . . 105.36(12) ?
    C3 O5 H5 . . 104(2) ?
    Cu1 O5 H5 . . 112(2) ?
loop_
    _geom_torsion_atom_site_label_1
    _geom_torsion_atom_site_label_2
    _geom_torsion_atom_site_label_3
    _geom_torsion_atom_site_label_4
    _geom_torsion_site_symmetry_1
    _geom_torsion_site_symmetry_2
    _geom_torsion_site_symmetry_3
    _geom_torsion_site_symmetry_4
    _geom_torsion
    _geom_torsion_publ_flag
    O2 C1 C2 O3 . . . . 11.9(3) ?
    O1 C1 C2 O3 . . . . -169.41(19) ?
    O2 C1 C2 O4 . . . . -167.92(19) ?
    O1 C1 C2 O4 . . . . 10.8(2) ?
    O5 C3 C4 N1 . . . . 50.6(3) ?
    N1 C5 C6 N2 . . . . 49.2(2) ?
    C3 C4 N1 C5 . . . . 71.6(2) ?
    C3 C4 N1 Cu1 . . . . -50.0(2) ?
    C6 C5 N1 C4 . . . . -157.56(17) ?
    C6 C5 N1 Cu1 . . . . -34.2(2) ?
    O1 Cu1 N1 C4 . . . . -64.96(14) ?
    O4 Cu1 N1 C4 . . . . 29.1(4) ?
    N2 Cu1 N1 C4 . . . . 134.79(14) ?
    O5 Cu1 N1 C4 . . . . 25.71(13) ?
    O1 Cu1 N1 C5 . . . . 170.23(13) ?
    O4 Cu1 N1 C5 . . . . -95.7(4) ?
    N2 Cu1 N1 C5 . . . . 9.98(14) ?
    O5 Cu1 N1 C5 . . . . -99.10(14) ?
    C5 C6 N2 Cu1 . . . . -39.46(19) ?
    O1 Cu1 N2 C6 . . . . -82.7(2) ?
    O4 Cu1 N2 C6 . . . . -173.13(13) ?
    N1 Cu1 N2 C6 . . . . 16.62(13) ?
    O5 Cu1 N2 C6 . . . . 93.46(14) ?
    O2 C1 O1 Cu1 . . . . 173.14(16) ?
    C2 C1 O1 Cu1 . . . . -5.5(2) ?
    O4 Cu1 O1 C1 . . . . 0.32(13) ?
    N2 Cu1 O1 C1 . . . . -92.3(2) ?
    N1 Cu1 O1 C1 . . . . 170.23(14) ?
    O5 Cu1 O1 C1 . . . . 91.43(13) ?
    O3 C2 O4 Cu1 . . . . 170.12(18) ?
    C1 C2 O4 Cu1 . . . . -10.1(2) ?
    O1 Cu1 O4 C2 . . . . 5.92(14) ?
    N2 Cu1 O4 C2 . . . . 165.93(14) ?
    N1 Cu1 O4 C2 . . . . -89.3(4) ?
    O5 Cu1 O4 C2 . . . . -85.90(14) ?
    C4 C3 O5 Cu1 . . . . -25.7(2) ?
    O1 Cu1 O5 C3 . . . . 96.66(14) ?
    O4 Cu1 O5 C3 . . . . -179.06(14) ?
    N2 Cu1 O5 C3 . . . . -82.02(15) ?
    N1 Cu1 O5 C3 . . . . 0.34(14) ?
loop_
    _geom_hbond_atom_site_label_D
    _geom_hbond_atom_site_label_H
    _geom_hbond_atom_site_label_A
    _geom_hbond_site_symmetry_A
    _geom_hbond_distance_DH
    _geom_hbond_distance_HA
    _geom_hbond_distance_DA
    _geom_hbond_angle_DHA
    N1 H1 O4 4_655 0.85(3) 2.17(3) 3.015(2) 173(2)
    N2 H2A O1 4_645 0.94(3) 2.02(3) 2.936(2) 165(2)
    N2 H2B O2 2_664 0.91(3) 2.02(3) 2.909(2) 168(3)
    O5 H5 O3 3_456 0.72(3) 2.06(3) 2.774(3) 171(3)
