# Supplementary material for: [N-(2-Hydroxy­ethyl)ethyl­enediamine]oxalatocopper(II)
Source: Acta Crystallogr Sect E Struct Rep Online. 2009 Oct 10;65(Pt 11):m1337–8. doi: 10.1107/S1600536809040264 (PMC2970959; doi:10.1107/S1600536809040264)
Supplement: Supplementary file 2 [file e-65-m1337-Isup2.hkl]

#
# h,k,l, Fc-squared, Fo-squared, sigma(Fo-squared) and status flag
#
data_I
_shelx_title ' hum49 in P 21 21 21'
_shelx_refln_list_code          4
_shelx_F_calc_maximum      159.54
_exptl_crystal_F_000       524.00
_reflns_d_resolution_high  0.7965
 
loop_
 _symmetry_equiv_pos_as_xyz
 'x, y, z'
 '-x+1/2, -y, z+1/2'
 'x+1/2, -y+1/2, -z'
 '-x, y+1/2, -z+1/2'
 
_cell_length_a     7.9766
_cell_length_b     8.7263
_cell_length_c    13.0191
_cell_angle_alpha  90.000
_cell_angle_beta   90.000
_cell_angle_gamma  90.000
 
_shelx_F_squared_multiplier     1.000
 
loop_
 _refln_index_h
 _refln_index_k
 _refln_index_l
 _refln_F_squared_calc
 _refln_F_squared_meas
 _refln_F_squared_sigma
 _refln_observed_status
   2   0   0     1453.37     1471.53     16.58 o
   4   0   0     5848.28     5542.60     20.12 o
   6   0   0     4474.23     4293.52    205.14 o
   8   0   0      691.79      725.36     24.40 o
  10   0   0      422.38      344.54     16.88 o
   1   1   0      150.68      188.89      5.82 o
   2   1   0      383.30      365.03     14.72 o
   3   1   0     1269.50     1343.32      8.50 o
   4   1   0      372.44      384.07      4.90 o
   5   1   0      229.74      227.14      7.58 o
   6   1   0       78.03       78.81      3.01 o
   7   1   0        2.73        5.19      2.65 o
   8   1   0        0.50        2.76      2.91 o
   9   1   0        6.30        7.25      3.13 o
   0   2   0       17.09       29.61      4.54 o
   1   2   0    15716.79    12592.67    232.14 o
   2   2   0     4208.76     3963.69    188.69 o
   3   2   0     9767.53     8893.82    285.76 o
   4   2   0      144.39      149.10      4.42 o
   5   2   0     4488.82     4297.53     90.41 o
   6   2   0       22.43       25.88      2.87 o
   7   2   0      114.24      120.74      3.31 o
   8   2   0      525.25      486.12     10.50 o
   9   2   0      938.13      929.44     16.86 o
   1   3   0     3235.74     3302.70     43.68 o
   2   3   0        1.19        7.55      2.30 o
   3   3   0      425.83      439.01      5.02 o
   4   3   0       94.60       95.06      3.25 o
   5   3   0      217.60      237.36      5.17 o
   6   3   0       37.88       35.70      2.79 o
   7   3   0      524.14      517.63      9.21 o
   8   3   0      219.39      221.09      6.67 o
   9   3   0       11.00        8.98      3.43 o
   0   4   0     2641.52     2493.05     28.46 o
   1   4   0      105.47      100.65      2.93 o
   2   4   0     4828.30     4560.21     91.16 o
   3   4   0       97.66       90.86      3.36 o
   4   4   0     3469.71     3428.96     69.13 o
   5   4   0      182.21      179.53      6.33 o
   6   4   0      624.99      693.90      9.73 o
   7   4   0       44.81       49.03      3.56 o
   8   4   0      490.75      501.89      9.61 o
   9   4   0        7.26        5.54      3.69 o
   1   5   0     4020.53     4120.26     55.73 o
   2   5   0      173.10      196.09      6.02 o
   3   5   0       54.19       51.94      2.63 o
   4   5   0        0.14        4.11      3.03 o
   5   5   0      263.89      270.82      3.77 o
   6   5   0      103.02      108.54      3.68 o
   7   5   0       10.29        9.04      3.15 o
   8   5   0        2.31        0.15      3.80 o
   0   6   0        6.22        7.03      4.01 o
   1   6   0     2853.93     2781.02     50.54 o
   2   6   0        5.46        9.73      2.79 o
   3   6   0     2442.74     2414.52     50.17 o
   4   6   0       84.59       87.39      3.10 o
   5   6   0     1146.13     1209.85      8.53 o
   6   6   0       44.09       49.09      3.21 o
   7   6   0      839.53      911.59     18.90 o
   8   6   0        4.70        4.03      3.71 o
   1   7   0       45.84       41.20      2.47 o
   2   7   0       28.17       26.89      2.50 o
   3   7   0        1.53        8.17      2.31 o
   4   7   0       23.17       21.19      2.85 o
   5   7   0      108.60      107.04      3.47 o
   6   7   0       11.83       13.23      3.30 o
   7   7   0       57.54       59.97      4.52 o
   0   8   0      743.87      765.59     15.67 o
   1   8   0      155.01      156.92      3.32 o
   2   8   0     2113.77     2096.93     78.21 o
   3   8   0       81.60       77.60      2.58 o
   4   8   0      825.48      825.39     28.01 o
   5   8   0      149.87      152.09      5.15 o
   6   8   0      674.24      698.05     16.65 o
   1   9   0        1.29        2.06      2.33 o
   2   9   0        1.09        2.99      2.49 o
   3   9   0       21.20       22.88      2.70 o
   4   9   0        5.22       10.97      3.37 o
   5   9   0        1.83        2.30      3.66 o
   0  10   0      255.44      260.32      7.17 o
   1  10   0      336.57      357.71      5.27 o
   2  10   0      184.48      167.73      8.58 o
   3  10   0      326.69      321.47     12.64 o
   4  10   0      130.69      113.20      6.13 o
   1   0   1    22882.58    16388.67    444.64 o
   2   0   1      788.22      895.92      7.93 o
   3   0   1     7664.24     7158.92     76.64 o
   4   0   1        1.52       10.00      6.43 o
   5   0   1     9070.72     8712.40     50.97 o
   6   0   1       19.54       34.61      5.88 o
   7   0   1      312.67      331.48     11.18 o
   8   0   1      170.90      176.74      3.65 o
   9   0   1     1136.21     1133.47     27.30 o
  -9   1   1       80.46       71.45      3.23 o
  -8   1   1      117.24      115.27      3.57 o
  -7   1   1      184.72      181.02      3.48 o
  -6   1   1      302.90      300.83      3.64 o
  -5   1   1      859.19      846.59     18.90 o
  -4   1   1       92.65       91.58      3.07 o
  -3   1   1       20.73       27.22      2.82 o
  -2   1   1     2532.54     2724.11     22.58 o
  -1   1   1      871.81      873.61     29.44 o
   0   1   1      466.40      538.43     17.18 o
   1   1   1      888.40      957.16     15.06 o
   2   1   1     2591.36     2739.38     62.94 o
   3   1   1       15.86       16.95      3.19 o
   4   1   1      101.58      102.37      4.90 o
   5   1   1      839.30      846.90     34.86 o
   6   1   1      257.02      241.72      9.46 o
   7   1   1      216.50      216.33      8.95 o
   8   1   1      123.98      128.16      3.54 o
   9   1   1      101.71      101.44      3.87 o
  -9   2   1       27.55       25.34      3.25 o
  -8   2   1      990.62      973.91     27.19 o
  -7   2   1       95.75      100.67      5.42 o
  -6   2   1     1317.25     1349.66     42.42 o
  -5   2   1      131.05      122.55      4.19 o
  -4   2   1     6449.26     5868.81    243.20 o
  -3   2   1     1146.55     1222.62     40.52 o
  -2   2   1     9873.00     8770.77    409.36 o
  -1   2   1     2695.67     2716.67     59.91 o
   0   2   1    25452.54    17571.48    254.16 o
   1   2   1     2783.19     2740.40     79.53 o
   2   2   1     8835.62     8022.18    171.11 o
   3   2   1     1109.69     1160.01     33.33 o
   4   2   1     6502.48     5938.30    107.38 o
   5   2   1      142.77      136.35      2.97 o
   6   2   1     1434.38     1490.71     24.26 o
   7   2   1       98.54      101.92      3.13 o
   8   2   1      999.01     1010.13     20.95 o
   9   2   1       26.95       31.00      3.24 o
  -9   3   1       74.39       66.52      3.28 o
  -8   3   1       33.93       35.05      3.29 o
  -7   3   1      132.95      128.91      5.30 o
  -6   3   1      364.84      349.51      9.77 o
  -5   3   1       74.19       72.11      2.99 o
  -4   3   1       92.66       97.87      3.04 o
  -3   3   1      513.58      495.74     19.79 o
  -2   3   1     1735.36     1783.60     45.16 o
  -1   3   1     3626.46     3821.37     39.60 o
   0   3   1     3698.23     3913.83     55.83 o
   1   3   1     3658.10     3804.37     68.45 o
   2   3   1     1746.50     1782.22     46.50 o
   3   3   1      506.93      540.10     10.78 o
   4   3   1       90.84       99.92      3.00 o
   5   3   1       52.93       52.98      3.01 o
   6   3   1      353.68      344.51      5.39 o
   7   3   1      160.02      153.76      5.80 o
   8   3   1       42.64       42.34      3.72 o
   9   3   1       68.03       68.01      4.53 o
  -9   4   1      253.44      259.98      5.58 o
  -8   4   1       24.70       28.19      3.87 o
  -7   4   1      684.18      698.26      5.06 o
  -6   4   1      465.41      465.98     11.67 o
  -5   4   1     2201.39     2206.88     35.20 o
  -4   4   1       40.81       46.48      3.01 o
  -3   4   1     3748.65     3461.63    120.86 o
  -2   4   1       47.13       43.11      2.41 o
  -1   4   1     4498.62     4140.81     80.73 o
   0   4   1     1667.32     1682.23     17.90 o
   1   4   1     4858.17     4559.17    116.42 o
   2   4   1       31.35       30.99      2.19 o
   3   4   1     3524.54     3404.36     57.39 o
   4   4   1       25.52       31.21      2.74 o
   5   4   1     1984.29     2003.67     43.44 o
   6   4   1      498.92      507.11      8.60 o
   7   4   1      742.26      762.47     11.47 o
   8   4   1       26.65       29.02      3.68 o
   9   4   1      273.15      272.19      7.10 o
  -8   5   1      327.18      319.72      5.95 o
  -7   5   1        5.36        6.71      3.33 o
  -6   5   1       11.74       11.69      3.44 o
  -5   5   1      213.22      211.23      4.12 o
  -4   5   1      238.51      224.26      5.44 o
  -3   5   1       43.78       48.75      2.75 o
  -2   5   1       68.65       66.47      2.25 o
  -1   5   1      311.23      327.15      3.14 o
   0   5   1        5.58       31.14      8.79 o
   1   5   1      308.29      326.01      6.35 o
   2   5   1       79.77       90.31      5.90 o
   3   5   1       41.61       43.85      2.59 o
   4   5   1      234.47      240.28      3.68 o
   5   5   1      208.05      205.99      4.58 o
   6   5   1        6.75        4.06      2.94 o
   7   5   1        7.14        8.21      3.90 o
   8   5   1      314.28      312.46      7.13 o
  -8   6   1      439.72      443.46     11.81 o
  -7   6   1       16.19       21.52      4.53 o
  -6   6   1     1370.72     1405.00     22.33 o
  -5   6   1       42.11       46.85      3.21 o
  -4   6   1     1221.87     1182.10     41.02 o
  -3   6   1      219.63      205.85      6.44 o
  -2   6   1     3129.58     3101.04     46.90 o
  -1   6   1      123.10      125.89      2.47 o
   0   6   1     2652.78     2483.48     65.07 o
   1   6   1       81.26       81.40      2.45 o
   2   6   1     3081.89     3030.77     68.51 o
   3   6   1      238.12      232.79      6.18 o
   4   6   1     1100.33     1133.02     19.59 o
   5   6   1       56.75       58.77      3.50 o
   6   6   1     1320.54     1400.69     31.57 o
   7   6   1       10.84       10.03      3.69 o
   8   6   1      408.95      412.50     12.47 o
  -7   7   1      152.11      151.20      4.44 o
  -6   7   1       14.19       16.08      3.39 o
  -5   7   1       48.83       48.86      3.48 o
  -4   7   1       38.41       41.47      2.89 o
  -3   7   1        0.85        4.17      2.23 o
  -2   7   1       31.07       33.34      2.36 o
  -1   7   1       82.37       81.23      2.31 o
   0   7   1       33.75       38.75      2.21 o
   1   7   1       76.66       80.54      2.45 o
   2   7   1       30.60       33.93      2.66 o
   3   7   1        0.35        4.72      2.29 o
   4   7   1       37.94       40.27      2.68 o
   5   7   1       35.43       39.68      3.91 o
   6   7   1       14.62       16.81      3.16 o
   7   7   1      147.61      150.59      7.04 o
  -6   8   1      106.57      112.73      6.13 o
  -5   8   1      478.68      530.08     16.53 o
  -4   8   1      140.71      135.74      5.44 o
  -3   8   1     1901.82     1875.58     59.36 o
  -2   8   1       88.31       84.69      2.66 o
  -1   8   1     1080.18     1067.62     35.67 o
   0   8   1      167.45      174.58      5.56 o
   1   8   1      988.86     1010.19     17.19 o
   2   8   1       91.55       85.07      3.41 o
   3   8   1     1858.88     1834.70     51.56 o
   4   8   1      150.49      150.00      3.57 o
   5   8   1      475.51      508.86      4.54 o
   6   8   1      100.20       99.64      3.74 o
  -5   9   1        9.76       13.23      3.70 o
  -4   9   1        5.86        8.83      3.11 o
  -3   9   1       43.67       45.37      3.04 o
  -2   9   1       23.03       25.24      2.77 o
  -1   9   1        8.27        9.93      2.49 o
   0   9   1        2.13        3.96      2.38 o
   1   9   1        7.84       10.65      2.35 o
   2   9   1       18.63       20.54      2.76 o
   3   9   1       42.16       38.19      2.70 o
   4   9   1        2.82        3.95      3.44 o
   5   9   1       10.08       15.14      3.65 o
  -4  10   1      194.87      184.42     10.40 o
  -3  10   1      175.49      171.92      6.47 o
  -2  10   1      330.75      344.46     15.40 o
  -1  10   1      133.83      125.99      3.79 o
   0  10   1      525.83      536.63     14.87 o
   1  10   1      135.68      134.63      3.39 o
   2  10   1      345.46      343.04      8.47 o
   3  10   1      187.30      190.26      7.43 o
   4  10   1      184.50      176.50     11.08 o
   0   0   2     8885.21     6404.52    526.27 o
   1   0   2     1854.74     1857.99     95.40 o
   2   0   2     3480.96     3217.27    150.87 o
   3   0   2     3152.38     3334.42     38.58 o
   4   0   2     6439.90     6228.13     73.69 o
   5   0   2      191.98      196.21      3.64 o
   6   0   2     3843.10     3869.85     44.78 o
   7   0   2      109.41      110.59      3.38 o
   8   0   2      728.25      708.84     16.37 o
   9   0   2       17.89       18.68      3.85 o
  -9   1   2       52.87       47.12      4.05 o
  -8   1   2      210.23      218.18      4.40 o
  -7   1   2      383.25      377.51      4.18 o
  -6   1   2      199.69      208.47      3.76 o
  -5   1   2      857.47      939.37      5.77 o
  -4   1   2      172.92      188.58      3.82 o
  -3   1   2      350.47      383.16      5.94 o
  -2   1   2     3308.21     3504.07     68.17 o
  -1   1   2     1350.53     1390.62     41.16 o
   0   1   2      178.85      176.11      7.44 o
   1   1   2     1344.12     1417.11     19.60 o
   2   1   2     3322.14     3486.29     75.25 o
   3   1   2      381.75      399.44      7.83 o
   4   1   2      192.54      218.41      7.04 o
   5   1   2      827.57      884.40     13.41 o
   6   1   2      218.03      223.09      3.68 o
   7   1   2      383.90      378.00      5.37 o
   8   1   2      226.33      231.13      3.90 o
   9   1   2       38.47       35.83      3.56 o
  -9   2   2      597.88      600.99     14.16 o
  -8   2   2       55.36       55.50      2.97 o
  -7   2   2     1353.48     1379.09      7.89 o
  -6   2   2       66.77       71.71      3.16 o
  -5   2   2     3764.80     3715.58     23.82 o
  -4   2   2     1532.10     1645.09     43.34 o
  -3   2   2     5844.53     5491.77    138.04 o
  -2   2   2      357.01      389.36     11.98 o
  -1   2   2     5487.01     5028.41    149.56 o
   0   2   2      884.96      907.32     22.74 o
   1   2   2     5381.82     5063.42     89.63 o
   2   2   2      390.56      451.50      5.15 o
   3   2   2     5594.84     5345.95    139.96 o
   4   2   2     1493.74     1634.79     40.00 o
   5   2   2     3746.97     3685.57     69.47 o
   6   2   2       76.95       75.31      3.12 o
   7   2   2     1390.36     1371.92     25.39 o
   8   2   2       49.23       50.51      3.34 o
   9   2   2      624.85      623.68     11.89 o
  -9   3   2       10.30       13.34      3.39 o
  -8   3   2      194.48      185.43      3.96 o
  -7   3   2      100.60       95.82      4.37 o
  -6   3   2       18.10       23.16      2.62 o
  -5   3   2      184.57      183.45      4.04 o
  -4   3   2      958.44      968.07     30.69 o
  -3   3   2      138.14      135.43      4.60 o
  -2   3   2     1417.99     1506.45     33.88 o
  -1   3   2     1384.11     1400.52     43.51 o
   0   3   2      998.00     1081.72     24.64 o
   1   3   2     1370.97     1406.64     40.92 o
   2   3   2     1468.68     1612.61     18.99 o
   3   3   2      144.61      149.63      3.05 o
   4   3   2      962.80     1026.08     24.95 o
   5   3   2      167.24      175.71      5.19 o
   6   3   2       32.63       34.00      3.20 o
   7   3   2      114.77      104.94      3.79 o
   8   3   2      192.62      191.89      4.21 o
   9   3   2        6.74       10.27      3.68 o
  -9   4   2       60.21       63.17      4.31 o
  -8   4   2      886.62      871.24     17.28 o
  -7   4   2       27.18       34.10      3.56 o
  -6   4   2     1971.27     1931.42     64.38 o
  -5   4   2      104.85      104.03      3.54 o
  -4   4   2     1853.35     1768.94     77.93 o
  -3   4   2      153.91      156.40      3.40 o
  -2   4   2     5200.63     4878.71     54.42 o
  -1   4   2       64.93       62.81      2.27 o
   0   4   2     8481.24     7719.42    116.14 o
   1   4   2       58.18       58.88      2.28 o
   2   4   2     5047.17     4368.36    254.02 o
   3   4   2      145.58      151.64      5.56 o
   4   4   2     1580.16     1597.42     27.82 o
   5   4   2      120.83      117.55      3.56 o
   6   4   2     2022.65     2016.96     57.72 o
   7   4   2       25.64       30.96      3.53 o
   8   4   2      901.70      910.50      9.55 o
   9   4   2       67.51       68.90      4.51 o
  -8   5   2       25.14       23.85      3.94 o
  -7   5   2       13.63       14.11      3.43 o
  -6   5   2        2.88        4.16      3.42 o
  -5   5   2      458.41      449.67     29.84 o
  -4   5   2      514.21      487.68     21.63 o
  -3   5   2      294.28      304.06      8.22 o
  -2   5   2      118.36      118.96      2.74 o
  -1   5   2       47.18       52.45      2.45 o
   0   5   2      432.13      453.07     10.21 o
   1   5   2       50.04       54.25      2.29 o
   2   5   2      121.97      120.78      5.17 o
   3   5   2      314.01      315.95      4.04 o
   4   5   2      499.35      523.97      5.44 o
   5   5   2      427.97      446.76      4.10 o
   6   5   2        3.00        5.59      3.08 o
   7   5   2       15.42       18.50      4.00 o
   8   5   2       22.80       26.16      3.96 o
  -8   6   2       98.37       98.77      4.02 o
  -7   6   2      615.43      599.60     32.63 o
  -6   6   2       32.25       37.44      3.71 o
  -5   6   2      584.72      609.13      7.25 o
  -4   6   2      102.09      110.24      3.05 o
  -3   6   2     4436.59     4427.06     68.71 o
  -2   6   2      311.46      313.35      4.65 o
  -1   6   2     1598.59     1607.55     23.18 o
   0   6   2      266.34      274.86      4.81 o
   1   6   2     1429.94     1429.09     29.89 o
   2   6   2      279.31      274.75      9.18 o
   3   6   2     4323.28     4340.58     80.57 o
   4   6   2      121.48      121.97      3.01 o
   5   6   2      540.15      583.90     18.48 o
   6   6   2       31.78       39.20      3.68 o
   7   6   2      554.83      533.43      6.39 o
   8   6   2      107.44      107.25      4.61 o
  -7   7   2        0.11        2.69      3.38 o
  -6   7   2      184.23      184.56      4.17 o
  -5   7   2       22.33       20.02      3.49 o
  -4   7   2       86.87       90.89      6.74 o
  -3   7   2      141.34      142.60      3.86 o
  -2   7   2      292.40      300.92      3.46 o
  -1   7   2       33.91       36.22      2.40 o
   0   7   2       65.80       65.58      2.33 o
   1   7   2       34.59       38.52      2.21 o
   2   7   2      291.39      287.84     10.08 o
   3   7   2      142.80      129.50      5.25 o
   4   7   2       69.37       71.92      2.91 o
   5   7   2       21.60       21.40      3.64 o
   6   7   2      180.09      181.11      5.64 o
   7   7   2        0.21       -0.45      3.96 o
  -6   8   2      426.30      422.05      5.53 o
  -5   8   2      177.86      162.28      6.97 o
  -4   8   2      463.85      469.59      7.02 o
  -3   8   2       32.05       39.68      2.71 o
  -2   8   2     1512.91     1517.09     47.91 o
  -1   8   2      203.29      210.13      3.15 o
   0   8   2      693.00      684.03     24.36 o
   1   8   2      199.24      198.97      6.03 o
   2   8   2     1533.63     1544.08     43.14 o
   3   8   2       49.87       57.69      3.02 o
   4   8   2      410.52      443.04      7.22 o
   5   8   2      168.82      168.38      4.96 o
   6   8   2      380.66      406.66      8.66 o
  -5   9   2      136.71      137.39      9.29 o
  -4   9   2       13.35       14.36      3.35 o
  -3   9   2       12.23       15.79      2.85 o
  -2   9   2       39.39       39.20      2.51 o
  -1   9   2       70.35       71.36      4.00 o
   0   9   2       89.10       90.13      3.18 o
   1   9   2       70.34       66.18      2.67 o
   2   9   2       38.72       39.57      2.59 o
   3   9   2        8.31        9.26      2.67 o
   4   9   2       13.64       19.42      3.18 o
   5   9   2      148.22      166.48      4.45 o
  -3  10   2      167.30      158.27      7.59 o
  -2  10   2       66.20       63.83      2.70 o
  -1  10   2      534.64      514.15     23.90 o
   0  10   2      156.78      157.37      4.68 o
   1  10   2      547.13      556.60     14.65 o
   2  10   2       71.69       66.94      2.78 o
   3  10   2      163.84      161.66      3.57 o
   1   0   3      951.65      744.06     89.91 o
   2   0   3      307.20      312.69     14.46 o
   3   0   3     4478.65     4246.93    124.50 o
   4   0   3     1739.64     1853.54     43.71 o
   5   0   3     3613.49     3524.93     75.07 o
   6   0   3      238.71      239.83      5.78 o
   7   0   3     1610.40     1664.31     27.73 o
   8   0   3       84.83       81.51      3.94 o
   9   0   3      417.69      418.30      9.86 o
  -9   1   3       41.33       42.17      4.30 o
  -8   1   3      298.68      301.85      4.87 o
  -7   1   3        9.15       13.23      3.21 o
  -6   1   3      182.97      199.57      4.23 o
  -5   1   3      493.57      516.59      6.70 o
  -4   1   3       70.73       75.52      3.21 o
  -3   1   3     2174.97     2361.90     78.74 o
  -2   1   3      351.13      371.93     10.06 o
  -1   1   3     1866.35     1822.95     51.76 o
   0   1   3     1620.70     1414.25    117.83 o
   1   1   3     1891.44     1863.84     81.73 o
   2   1   3      375.83      393.14     15.64 o
   3   1   3     2243.75     2407.77     60.89 o
   4   1   3       75.60       79.87      2.94 o
   5   1   3      507.91      517.32     20.04 o
   6   1   3      160.07      168.79      3.54 o
   7   1   3       14.33       16.59      3.49 o
   8   1   3      308.58      314.12      4.61 o
   9   1   3       35.07       35.20      4.36 o
  -9   2   3        3.34        3.21      3.96 o
  -8   2   3     1069.31     1064.60     10.54 o
  -7   2   3        4.86        5.78      3.63 o
  -6   2   3     2898.33     2944.45     31.51 o
  -5   2   3       89.48       86.81      3.08 o
  -4   2   3     3647.90     3566.60     63.74 o
  -3   2   3      644.07      689.93     14.01 o
  -2   2   3     9400.75     8438.13    221.29 o
  -1   2   3      739.16      720.32     28.75 o
   0   2   3     1712.31     1591.40     53.93 o
   1   2   3      785.80      801.37     18.42 o
   2   2   3     9959.08     9472.87    136.38 o
   3   2   3      604.30      657.08     14.61 o
   4   2   3     3540.53     3410.76    121.47 o
   5   2   3       77.68       71.21      3.01 o
   6   2   3     2873.70     2734.52    113.21 o
   7   2   3        4.42        4.58      2.99 o
   8   2   3     1090.23     1094.57     15.36 o
   9   2   3        2.23        3.39      3.72 o
  -9   3   3       72.52       69.77      3.47 o
  -8   3   3       10.28        8.89      2.75 o
  -7   3   3      261.64      246.27      6.54 o
  -6   3   3        8.16        8.55      2.52 o
  -5   3   3      254.19      257.55      8.40 o
  -4   3   3      103.69       97.17      5.09 o
  -3   3   3      424.57      454.98     11.65 o
  -2   3   3      453.04      435.15     12.95 o
  -1   3   3       33.40       33.18      2.38 o
   0   3   3        0.19       15.82      5.66 o
   1   3   3       35.50       36.70      2.50 o
   2   3   3      466.71      456.35     12.12 o
   3   3   3      465.40      516.37      6.74 o
   4   3   3       98.27      101.64      3.31 o
   5   3   3      265.57      257.93      8.36 o
   6   3   3       13.21       14.49      3.06 o
   7   3   3      280.97      275.38      7.66 o
   8   3   3       11.67       12.82      3.24 o
   9   3   3       58.24       62.67      4.12 o
  -9   4   3      414.09      368.65      6.37 o
  -8   4   3        2.50        5.62      3.62 o
  -7   4   3     1455.01     1387.99     41.71 o
  -6   4   3      274.18      271.66      7.10 o
  -5   4   3     1893.69     1851.57     65.59 o
  -4   4   3      291.79      297.04      9.54 o
  -3   4   3     7028.97     6342.83    188.28 o
  -2   4   3       91.55       94.30      3.22 o
  -1   4   3     4741.80     4330.07    103.57 o
   0   4   3     1016.95     1029.02     29.72 o
   1   4   3     4901.47     4475.55    110.81 o
   2   4   3       64.31       67.87      2.51 o
   3   4   3     6971.65     6721.30     87.95 o
   4   4   3      324.07      321.78      7.79 o
   5   4   3     1862.33     1895.90     41.35 o
   6   4   3      249.39      247.39      5.12 o
   7   4   3     1514.76     1520.57     21.84 o
   8   4   3        1.75       -0.70      3.41 o
   9   4   3      397.25      388.52      7.65 o
  -8   5   3       16.77       15.54      3.96 o
  -7   5   3        2.16        3.10      3.19 o
  -6   5   3      113.66      124.93      3.50 o
  -5   5   3      204.59      217.17      5.42 o
  -4   5   3      187.73      192.22      6.32 o
  -3   5   3        9.91       13.17      2.41 o
  -2   5   3      327.19      337.29      5.49 o
  -1   5   3       10.11       13.03      2.14 o
   0   5   3       78.79       72.02      2.31 o
   1   5   3        9.12       11.21      2.11 o
   2   5   3      347.32      371.64      6.79 o
   3   5   3       10.11       14.89      2.70 o
   4   5   3      172.05      186.44      5.28 o
   5   5   3      197.57      204.68      7.35 o
   6   5   3      113.16      115.20      3.96 o
   7   5   3        3.45        7.79      3.33 o
   8   5   3       20.45       22.13      3.66 o
  -8   6   3      444.62      441.64     18.54 o
  -7   6   3       18.49       19.27      4.21 o
  -6   6   3     1161.27     1150.49     14.82 o
  -5   6   3      213.55      204.77      6.54 o
  -4   6   3      513.77      544.65     11.10 o
  -3   6   3      373.68      398.05      6.46 o
  -2   6   3     3012.66     2969.99     36.03 o
  -1   6   3      959.85      966.78     17.40 o
   0   6   3     4192.97     3900.87    133.02 o
   1   6   3      882.42      893.16     25.39 o
   2   6   3     2791.40     2729.84     75.45 o
   3   6   3      394.90      421.81      5.41 o
   4   6   3      634.22      680.82      9.92 o
   5   6   3      219.02      205.42      8.07 o
   6   6   3     1138.61     1106.75     48.36 o
   7   6   3       10.54       11.34      3.84 o
   8   6   3      435.02      419.05      9.34 o
  -7   7   3       19.07       13.07      3.49 o
  -6   7   3       34.79       35.37      3.56 o
  -5   7   3      237.36      238.91      9.30 o
  -4   7   3       16.63       15.49      2.71 o
  -3   7   3      213.60      211.48      5.55 o
  -2   7   3      101.00      107.01      2.85 o
  -1   7   3      272.05      291.91      7.45 o
   0   7   3       14.09       13.50      2.28 o
   1   7   3      280.91      294.47     11.69 o
   2   7   3      101.38      106.04      3.50 o
   3   7   3      196.30      202.92      5.14 o
   4   7   3       17.66       22.62      2.85 o
   5   7   3      241.37      252.07      4.50 o
   6   7   3       34.93       37.23      3.45 o
   7   7   3       11.36       10.90      3.65 o
  -6   8   3       32.93       30.82      3.52 o
  -5   8   3      308.57      316.01     16.71 o
  -4   8   3       37.64       36.41      3.11 o
  -3   8   3      824.40      840.16     13.04 o
  -2   8   3      213.43      217.89      8.56 o
  -1   8   3      794.80      823.86     16.67 o
   0   8   3      394.09      398.10     11.88 o
   1   8   3      818.65      833.13     21.18 o
   2   8   3      226.42      229.93      6.43 o
   3   8   3      834.30      781.87     41.55 o
   4   8   3       36.53       36.88      2.90 o
   5   8   3      285.62      303.75      7.54 o
   6   8   3       20.97       17.66      3.48 o
  -5   9   3       74.71       73.79      6.31 o
  -4   9   3       12.53       13.70      3.02 o
  -3   9   3       46.42       49.63      2.87 o
  -2   9   3      158.87      157.87      3.57 o
  -1   9   3      178.68      184.14      2.88 o
   0   9   3       19.29       23.90      2.62 o
   1   9   3      179.12      180.77      7.35 o
   2   9   3      160.47      149.73      7.53 o
   3   9   3       48.65       50.09      2.90 o
   4   9   3       15.99       17.68      3.21 o
   5   9   3       72.51       70.43      3.88 o
  -3  10   3       60.99       65.86      3.27 o
  -2  10   3      367.44      373.41     11.76 o
  -1  10   3       47.89       44.61      2.65 o
   0  10   3      426.53      416.10     16.71 o
   1  10   3       40.77       40.24      2.72 o
   2  10   3      362.38      357.74     13.87 o
   3  10   3       70.28       71.66      3.75 o
   0   0   4    11746.66     9741.88     48.34 o
   1   0   4      907.04      885.26     24.89 o
   2   0   4     4204.71     3740.91    141.89 o
   3   0   4       88.49      100.83      3.42 o
   4   0   4      875.59      767.02     16.64 o
   5   0   4      105.67      114.87      3.58 o
   6   0   4     3217.38     3195.93     86.95 o
   7   0   4       33.41       29.32      3.26 o
   8   0   4      818.19      790.12     38.27 o
   9   0   4        1.76        4.05      3.87 o
  -9   1   4       96.29       91.61      3.95 o
  -8   1   4      126.83      121.82      3.58 o
  -7   1   4       48.06       49.74      3.53 o
  -6   1   4       15.29       21.66      3.61 o
  -5   1   4      347.70      351.24      8.73 o
  -4   1   4        2.33        5.92      2.98 o
  -3   1   4      300.70      319.81     11.70 o
  -2   1   4      342.51      360.60     11.26 o
  -1   1   4      689.57      693.55     27.88 o
   0   1   4        8.43        6.86      3.09 o
   1   1   4      677.02      700.61     13.19 o
   2   1   4      363.88      361.14     13.10 o
   3   1   4      333.47      346.41     13.20 o
   4   1   4        2.09        3.90      2.82 o
   5   1   4      305.90      305.16     11.68 o
   6   1   4       21.37       26.24      4.06 o
   7   1   4       62.16       65.12      4.46 o
   8   1   4      123.23      128.20      5.81 o
   9   1   4      111.74      102.58      5.20 o
  -9   2   4      410.93      393.06     22.43 o
  -8   2   4        9.12       12.68      3.99 o
  -7   2   4     1380.19     1404.90     43.88 o
  -6   2   4      139.59      139.27      3.87 o
  -5   2   4     2904.03     2815.83     71.70 o
  -4   2   4      450.34      489.43     11.85 o
  -3   2   4     7544.22     6707.54    296.79 o
  -2   2   4       60.89       66.01      2.60 o
  -1   2   4     5704.07     5089.30    115.26 o
   0   2   4      104.10      101.79      5.71 o
   1   2   4     5232.71     4559.74    164.53 o
   2   2   4       74.49       80.91      3.56 o
   3   2   4     7744.63     7475.89    224.21 o
   4   2   4      421.94      457.75     10.77 o
   5   2   4     3085.28     2961.65    106.07 o
   6   2   4      138.34      140.79      4.69 o
   7   2   4     1303.71     1293.50     72.99 o
   8   2   4       11.91       15.38      3.65 o
   9   2   4      382.39      355.91      7.01 o
  -9   3   4       13.02       11.08      3.53 o
  -8   3   4       44.80       38.63      3.08 o
  -7   3   4       38.05       34.82      2.98 o
  -6   3   4      244.46      241.87      7.27 o
  -5   3   4       26.87       28.36      2.53 o
  -4   3   4      226.08      212.70      8.09 o
  -3   3   4     1081.95     1063.35     33.67 o
  -2   3   4      183.84      163.79      5.38 o
  -1   3   4      307.46      323.22     14.51 o
   0   3   4        0.72        3.27      2.64 o
   1   3   4      315.59      345.94      8.33 o
   2   3   4      178.31      168.97      3.09 o
   3   3   4     1119.54     1214.37     11.14 o
   4   3   4      193.79      197.00      4.17 o
   5   3   4       21.10       23.44      3.60 o
   6   3   4      283.35      265.52     17.64 o
   7   3   4       39.73       38.04      3.12 o
   8   3   4       42.23       39.34      4.37 o
   9   3   4        8.05        7.67      4.02 o
  -8   4   4      750.86      710.97     13.71 o
  -7   4   4       32.92       33.01      2.92 o
  -6   4   4     1837.66     1775.75     61.24 o
  -5   4   4      133.69      132.18      3.10 o
  -4   4   4     3573.01     3327.22     91.35 o
  -3   4   4      374.14      360.63      7.74 o
  -2   4   4     8380.10     7339.07    189.15 o
  -1   4   4      475.46      493.49     16.48 o
   0   4   4     4463.28     3937.63    142.30 o
   1   4   4      435.48      449.55     14.15 o
   2   4   4     8795.88     8080.82    174.79 o
   3   4   4      400.29      395.31      4.75 o
   4   4   4     3560.45     3486.92     54.21 o
   5   4   4      117.93      109.01      6.39 o
   6   4   4     1814.53     1900.88     43.87 o
   7   4   4       28.92       31.71      3.67 o
   8   4   4      771.60      775.93     13.58 o
  -8   5   4       15.21       15.71      3.44 o
  -7   5   4       13.23       11.26      3.01 o
  -6   5   4       42.55       44.71      2.93 o
  -5   5   4      311.82      304.59     10.46 o
  -4   5   4       69.09       65.70      2.76 o
  -3   5   4       39.86       38.63      2.44 o
  -2   5   4       50.58       55.98      2.76 o
  -1   5   4      289.22      290.66      6.47 o
   0   5   4      524.66      492.98     14.62 o
   1   5   4      274.74      273.11      8.33 o
   2   5   4       46.43       47.12      2.62 o
   3   5   4       49.24       49.55      2.54 o
   4   5   4       73.16       73.88      3.17 o
   5   5   4      330.73      348.55      8.14 o
   6   5   4       48.65       45.84      3.53 o
   7   5   4        6.71       10.37      3.38 o
   8   5   4       13.01       14.42      3.93 o
  -8   6   4       11.27       13.50      3.91 o
  -7   6   4      474.53      479.92     12.44 o
  -6   6   4      383.78      352.03     11.60 o
  -5   6   4      945.37      901.93     39.56 o
  -4   6   4      469.95      473.15      9.71 o
  -3   6   4     1984.54     1953.29     20.23 o
  -2   6   4      497.62      492.68     11.53 o
  -1   6   4     2701.27     2607.85     62.70 o
   0   6   4     1550.91     1524.07     40.10 o
   1   6   4     2638.03     2575.55     74.64 o
   2   6   4      488.83      488.40      7.21 o
   3   6   4     2101.01     2017.67     59.42 o
   4   6   4      518.64      538.06      7.09 o
   5   6   4      979.83     1028.36     15.38 o
   6   6   4      340.65      334.22      8.03 o
   7   6   4      480.31      502.84      9.04 o
   8   6   4       16.57       16.93      3.94 o
  -7   7   4       21.30       18.93      3.74 o
  -6   7   4       40.29       45.17      3.94 o
  -5   7   4       21.34       23.44      2.99 o
  -4   7   4       29.58       25.98      3.10 o
  -3   7   4        1.17        2.29      2.36 o
  -2   7   4      147.97      150.97      2.82 o
  -1   7   4      117.78      127.27      3.73 o
   0   7   4       23.98       29.68      2.22 o
   1   7   4      121.08      122.58      2.54 o
   2   7   4      156.33      151.31      4.66 o
   3   7   4        0.79        0.84      2.83 o
   4   7   4       38.34       33.81      3.09 o
   5   7   4       19.49       19.82      2.90 o
   6   7   4       31.33       36.93      3.83 o
   7   7   4       21.02       21.44      3.85 o
  -6   8   4      249.76      242.45      9.09 o
  -5   8   4       74.55       67.99      6.07 o
  -4   8   4      356.53      377.52     12.08 o
  -3   8   4      175.47      181.99      4.18 o
  -2   8   4      732.98      743.99     20.85 o
  -1   8   4      355.39      342.72     12.15 o
   0   8   4     1056.27     1043.57     27.31 o
   1   8   4      344.21      344.50     14.08 o
   2   8   4      681.69      707.21     11.01 o
   3   8   4      194.19      203.07      4.49 o
   4   8   4      398.39      415.70     10.44 o
   5   8   4       56.61       55.56      3.32 o
   6   8   4      280.44      273.02      6.56 o
  -5   9   4       94.47       79.80      5.07 o
  -4   9   4       53.45       54.45      4.56 o
  -3   9   4       42.92       42.23      3.03 o
  -2   9   4       79.33       79.02      3.04 o
  -1   9   4       97.86       89.05      3.00 o
   0   9   4      187.53      189.16      4.89 o
   1   9   4      105.43      100.61      2.84 o
   2   9   4       81.32       82.53      3.21 o
   3   9   4       35.13       34.15      3.24 o
   4   9   4       50.57       52.62      3.61 o
   5   9   4       93.76       87.72      3.80 o
  -3  10   4      423.02      392.89     13.37 o
  -2  10   4       97.71       89.98      3.75 o
  -1  10   4      355.26      379.04     12.70 o
   0  10   4       58.62       56.08      3.10 o
   1  10   4      380.54      380.13     12.74 o
   2  10   4       80.04       74.28      3.20 o
   3  10   4      416.58      414.54     14.68 o
   1   0   5     3302.45     2867.65     41.74 o
   2   0   5      722.86      781.06     22.67 o
   3   0   5    12215.96    10147.04    435.98 o
   4   0   5      176.97      188.46      4.99 o
   5   0   5     1210.03     1143.02     54.03 o
   6   0   5        6.35        3.50      2.89 o
   7   0   5      491.30      498.99     15.30 o
   8   0   5        2.69        5.98      3.14 o
   9   0   5      692.73      679.23     21.95 o
  -9   1   5       23.54       24.07      4.43 o
  -8   1   5       82.79       82.55      3.83 o
  -7   1   5       45.29       45.65      3.79 o
  -6   1   5      182.51      176.34      3.76 o
  -5   1   5      206.54      222.93      5.50 o
  -4   1   5       97.61       94.72      3.79 o
  -3   1   5       26.18       22.44      2.56 o
  -2   1   5      223.24      269.77      8.53 o
  -1   1   5       94.26      107.49      3.75 o
   0   1   5     4044.47     4058.57     84.53 o
   1   1   5       86.38      102.87      3.47 o
   2   1   5      238.33      287.70     10.09 o
   3   1   5       18.71       19.32      3.48 o
   4   1   5      112.68       97.86      9.41 o
   5   1   5      180.87      197.19      5.85 o
   6   1   5      154.59      157.46      5.20 o
   7   1   5       43.28       41.74      3.14 o
   8   1   5      109.29      101.73      4.30 o
   9   1   5       16.73       15.52      3.79 o
  -9   2   5       49.19       47.44      3.96 o
  -8   2   5      797.05      825.06      7.74 o
  -7   2   5      102.45      105.18      4.85 o
  -6   2   5     1941.05     2042.63     52.63 o
  -5   2   5       48.09       46.64      3.11 o
  -4   2   5     2557.39     2404.33     76.61 o
  -3   2   5      363.67      400.44     11.62 o
  -2   2   5     5495.31     4661.98    215.08 o
  -1   2   5      385.81      364.90     17.20 o
   0   2   5    14975.11    12430.99    329.47 o
   1   2   5      404.30      395.65     18.86 o
   2   2   5     5294.34     4919.18    163.32 o
   3   2   5      372.98      419.81      8.49 o
   4   2   5     2724.98     2588.39     92.53 o
   5   2   5       50.37       51.30      4.36 o
   6   2   5     1921.99     1998.79     79.18 o
   7   2   5      110.15      116.88      7.50 o
   8   2   5      777.64      780.73     42.62 o
   9   2   5       44.26       43.08      4.17 o
  -9   3   5       44.99       44.45      3.38 o
  -8   3   5       60.62       55.74      3.53 o
  -7   3   5       13.47       16.21      3.19 o
  -6   3   5       25.99       26.37      3.23 o
  -5   3   5      123.89      129.65      6.23 o
  -4   3   5      110.30       99.30      3.16 o
  -3   3   5      656.71      611.82     22.37 o
  -2   3   5      365.47      377.24     13.58 o
  -1   3   5      389.49      398.64     15.75 o
   0   3   5     1366.97     1343.72     71.39 o
   1   3   5      374.92      357.04     16.33 o
   2   3   5      384.99      415.86      4.39 o
   3   3   5      620.49      677.62      7.14 o
   4   3   5      109.53      108.69      4.61 o
   5   3   5      108.01      106.10      4.82 o
   6   3   5       22.92       27.05      4.08 o
   7   3   5       26.80       28.19      3.95 o
   8   3   5       67.80       66.57      5.25 o
   9   3   5       36.97       38.25      4.27 o
  -8   4   5       27.04       25.88      3.58 o
  -7   4   5      702.59      683.27     21.44 o
  -6   4   5       33.99       35.72      2.66 o
  -5   4   5     3225.81     2939.84    116.17 o
  -4   4   5       87.38       89.61      2.42 o
  -3   4   5     2882.20     2539.14     91.53 o
  -2   4   5      480.88      462.19     13.86 o
  -1   4   5     6292.13     5637.95    183.74 o
   0   4   5      788.12      797.99     24.49 o
   1   4   5     6629.81     5750.11    207.86 o
   2   4   5      457.69      472.67      8.61 o
   3   4   5     3061.19     2824.36    132.63 o
   4   4   5      112.62      120.20      3.78 o
   5   4   5     3077.14     3017.63     97.76 o
   6   4   5       23.02       23.51      3.20 o
   7   4   5      767.70      783.66     17.20 o
   8   4   5       30.10       39.34      4.31 o
  -8   5   5      134.68      123.35      3.92 o
  -7   5   5       57.44       59.46      3.29 o
  -6   5   5        9.37       10.62      3.19 o
  -5   5   5      153.47      142.33      4.99 o
  -4   5   5       92.06       91.49      2.72 o
  -3   5   5      120.53      122.07      4.22 o
  -2   5   5      412.46      403.48     11.81 o
  -1   5   5       92.96       96.15      3.00 o
   0   5   5      275.83      287.31     10.02 o
   1   5   5      100.00      109.98      3.72 o
   2   5   5      421.01      426.78      7.51 o
   3   5   5      130.07      134.39      2.98 o
   4   5   5       86.95       93.11      3.21 o
   5   5   5      156.79      155.96      3.74 o
   6   5   5       15.06       15.89      3.22 o
   7   5   5       57.10       57.03      3.58 o
   8   5   5      136.78      123.32      6.93 o
  -7   6   5       87.48       81.30      3.68 o
  -6   6   5      752.90      766.22     10.34 o
  -5   6   5       80.01       81.88      2.90 o
  -4   6   5     1969.62     1930.72     39.63 o
  -3   6   5      501.13      484.15     11.26 o
  -2   6   5     1717.93     1687.20     43.31 o
  -1   6   5      986.30      966.40     35.43 o
   0   6   5     1976.83     1912.90     58.25 o
   1   6   5      907.49      911.62     12.11 o
   2   6   5     1697.60     1665.27     25.02 o
   3   6   5      550.56      537.05     14.03 o
   4   6   5     2107.33     2159.67     50.08 o
   5   6   5       76.88       82.30      3.31 o
   6   6   5      756.31      779.64     12.76 o
   7   6   5       74.98       65.67      3.81 o
  -7   7   5       60.17       55.49      4.67 o
  -6   7   5       14.96       14.64      3.34 o
  -5   7   5       97.47       94.69      3.26 o
  -4   7   5       48.54       52.41      2.95 o
  -3   7   5       11.57       13.94      2.52 o
  -2   7   5      166.89      156.22      6.07 o
  -1   7   5      139.70      140.33      5.11 o
   0   7   5       91.48       97.83      3.20 o
   1   7   5      131.16      138.65      4.29 o
   2   7   5      160.64      152.81      4.88 o
   3   7   5        8.56        8.88      2.79 o
   4   7   5       51.93       54.22      3.26 o
   5   7   5      111.71      109.41      3.37 o
   6   7   5       12.94        8.73      3.59 o
   7   7   5       69.59       61.75      4.00 o
  -6   8   5       78.75       63.22      4.07 o
  -5   8   5      470.58      473.54     18.99 o
  -4   8   5      188.61      176.19      4.68 o
  -3   8   5      579.65      594.69      9.08 o
  -2   8   5      214.72      208.67      7.80 o
  -1   8   5      817.47      824.08     20.34 o
   0   8   5       93.04       96.04      3.66 o
   1   8   5      747.19      755.56     23.61 o
   2   8   5      211.09      207.94      4.15 o
   3   8   5      599.45      603.24      7.14 o
   4   8   5      191.63      191.23      4.28 o
   5   8   5      516.76      517.38     21.66 o
   6   8   5       68.26       64.66      4.09 o
  -4   9   5       63.37       64.39      3.83 o
  -3   9   5      122.85      109.97      2.98 o
  -2   9   5       24.82       23.32      2.62 o
  -1   9   5       30.82       31.19      2.54 o
   0   9   5       41.21       41.31      2.86 o
   1   9   5       28.65       32.65      2.86 o
   2   9   5       20.09       19.78      3.17 o
   3   9   5      122.94      122.16      4.25 o
   4   9   5       62.67       62.96      5.54 o
  -2  10   5      358.88      380.37     10.25 o
  -1  10   5       50.42       48.96      3.62 o
   0  10   5      508.73      503.62     25.46 o
   1  10   5       49.10       47.25      3.05 o
   2  10   5      364.12      372.24     32.86 o
   0   0   6     6621.11     5924.01     93.36 o
   1   0   6      479.57      511.49      6.53 o
   2   0   6     7988.85     7047.13    356.69 o
   3   0   6       16.29       18.35      4.00 o
   4   0   6     4225.83     3835.87    146.01 o
   5   0   6      526.69      507.18     13.58 o
   6   0   6      820.29      881.74     31.65 o
   7   0   6       10.49       16.03      3.23 o
   8   0   6     1055.14     1070.37     26.28 o
   9   0   6       53.92       54.05      4.65 o
  -9   1   6       27.02       25.42      4.06 o
  -8   1   6      112.12      115.23      4.51 o
  -7   1   6       24.00       28.69      3.59 o
  -6   1   6       74.77       80.28      3.89 o
  -5   1   6      280.38      295.02     11.72 o
  -4   1   6      144.83      150.95      3.47 o
  -3   1   6      197.99      193.84      6.07 o
  -2   1   6      932.79      957.19     34.35 o
  -1   1   6      157.31      164.93      5.35 o
   0   1   6     1092.73     1177.44     20.14 o
   1   1   6      142.07      159.78      4.11 o
   2   1   6      898.48      844.61     40.16 o
   3   1   6      186.01      180.39      5.19 o
   4   1   6      126.21      120.36      4.53 o
   5   1   6      304.50      338.75     14.46 o
   6   1   6       57.37       58.77      3.46 o
   7   1   6       34.85       42.99      4.01 o
   8   1   6      101.88      100.19      5.09 o
   9   1   6       16.97       20.13      4.60 o
  -9   2   6      425.12      430.96      9.74 o
  -8   2   6       12.61       12.44      3.07 o
  -7   2   6      661.12      674.49     12.55 o
  -6   2   6       93.47       94.38      3.29 o
  -5   2   6     2687.77     2760.21     84.37 o
  -4   2   6       62.13       61.73      2.70 o
  -3   2   6     2877.78     2718.37     71.79 o
  -2   2   6      484.86      524.26     12.56 o
  -1   2   6     7111.74     5827.51    327.86 o
   0   2   6      334.72      334.67      9.73 o
   1   2   6     7141.57     6108.48    338.28 o
   2   2   6      519.94      565.61     16.18 o
   3   2   6     2904.92     2790.51     55.30 o
   4   2   6       71.25       73.40      3.49 o
   5   2   6     2587.58     2641.26    158.14 o
   6   2   6      101.14       99.72      5.28 o
   7   2   6      658.81      678.34     22.15 o
   8   2   6        9.74        9.75      4.51 o
   9   2   6      411.55      383.90      9.86 o
  -8   3   6       73.99       69.69      3.12 o
  -7   3   6      102.48      107.43      3.66 o
  -6   3   6       51.91       57.28      3.81 o
  -5   3   6      153.10      142.88     11.60 o
  -4   3   6      236.70      220.98     12.99 o
  -3   3   6      183.74      189.62      8.37 o
  -2   3   6      348.22      312.22     16.73 o
  -1   3   6      195.43      182.38      7.27 o
   0   3   6     1517.52     1459.54     43.01 o
   1   3   6      210.12      189.86     13.17 o
   2   3   6      346.05      376.00     12.85 o
   3   3   6      166.29      190.28      4.62 o
   4   3   6      217.75      224.11      5.18 o
   5   3   6      139.81      141.74      4.34 o
   6   3   6       40.40       47.45      4.36 o
   7   3   6      115.97      116.89      4.87 o
   8   3   6       67.37       63.90      4.45 o
  -8   4   6      408.10      394.96      9.44 o
  -7   4   6       48.53       50.54      3.20 o
  -6   4   6     1074.18     1057.67     47.04 o
  -5   4   6        2.07        4.79      2.49 o
  -4   4   6     2156.56     1984.43     84.94 o
  -3   4   6      326.22      296.27      7.88 o
  -2   4   6     1765.38     1619.66     54.79 o
  -1   4   6      140.14      124.04      6.06 o
   0   4   6     7343.34     6504.33    146.70 o
   1   4   6      115.91      104.40      3.00 o
   2   4   6     1573.21     1456.23     21.09 o
   3   4   6      353.55      338.41     14.01 o
   4   4   6     2202.04     2207.52     93.27 o
   5   4   6        0.17        2.10      3.06 o
   6   4   6     1109.73     1143.92     90.95 o
   7   4   6       47.49       49.57      3.87 o
   8   4   6      404.82      398.95      7.69 o
  -8   5   6       83.60       74.27      4.78 o
  -7   5   6      175.41      168.13      6.77 o
  -6   5   6      186.07      170.34      7.94 o
  -5   5   6      179.38      179.05      5.33 o
  -4   5   6       20.96       25.14      2.46 o
  -3   5   6       17.46       18.49      2.34 o
  -2   5   6       42.05       44.74      2.58 o
  -1   5   6       73.94       75.16      3.07 o
   0   5   6       23.41       22.88      2.86 o
   1   5   6       74.17       78.92      2.77 o
   2   5   6       42.49       49.75      3.13 o
   3   5   6       20.54       25.15      2.91 o
   4   5   6       22.59       27.84      3.21 o
   5   5   6      151.72      160.19      8.59 o
   6   5   6      190.06      193.58      4.44 o
   7   5   6      195.95      211.19      7.05 o
   8   5   6       88.23       83.09      4.26 o
  -7   6   6      138.44      135.42      5.90 o
  -6   6   6      109.76      106.99      3.64 o
  -5   6   6     1316.78     1284.27     43.75 o
  -4   6   6       24.54       23.85      2.70 o
  -3   6   6     1848.77     1782.78     54.82 o
  -2   6   6      155.07      161.43      4.62 o
  -1   6   6     1288.63     1294.71     28.75 o
   0   6   6       78.60       84.47      7.40 o
   1   6   6     1194.04     1234.85     30.10 o
   2   6   6      135.42      135.20      3.22 o
   3   6   6     1921.27     1960.35     38.95 o
   4   6   6       20.17       24.34      3.50 o
   5   6   6     1339.21     1388.02     52.54 o
   6   6   6      111.35      115.22      3.71 o
   7   6   6      123.20      127.01      6.38 o
  -6   7   6       14.61       11.21      3.03 o
  -5   7   6       63.83       65.38      4.32 o
  -4   7   6       89.82       91.13      2.77 o
  -3   7   6       66.12       65.82      2.91 o
  -2   7   6       45.10       43.72      2.46 o
  -1   7   6      195.58      186.49      7.83 o
   0   7   6        0.98        3.26      2.64 o
   1   7   6      190.53      188.54      8.87 o
   2   7   6       39.12       55.38     10.28 o
   3   7   6       68.80       67.65      3.60 o
   4   7   6       99.69       99.28      3.45 o
   5   7   6       63.16       69.01      3.67 o
   6   7   6       25.92       24.84      3.77 o
  -5   8   6       81.14       83.19      4.64 o
  -4   8   6      490.98      497.08     13.02 o
  -3   8   6      169.98      159.95      7.81 o
  -2   8   6      578.86      609.44     17.37 o
  -1   8   6       48.84       46.66      3.71 o
   0   8   6     1331.92     1326.42     47.75 o
   1   8   6       32.47       32.89      3.08 o
   2   8   6      686.60      685.07     39.26 o
   3   8   6      172.06      179.65      5.05 o
   4   8   6      470.91      509.20      4.85 o
   5   8   6       75.64       76.65      3.82 o
  -4   9   6        2.14        4.15      3.03 o
  -3   9   6       59.48       54.62      3.13 o
  -2   9   6      154.45      139.97      4.53 o
  -1   9   6      138.91      136.02      5.90 o
   0   9   6        0.21        3.14      3.05 o
   1   9   6      128.00      123.24      3.50 o
   2   9   6      155.21      141.89      7.85 o
   3   9   6       64.18       63.49      3.49 o
   4   9   6        1.83        3.15      3.38 o
  -1  10   6      259.86      265.50     13.05 o
   0  10   6      104.75      109.74      4.97 o
   1  10   6      279.74      266.52     14.21 o
   1   0   7     7156.56     6480.12    126.90 o
   2   0   7      357.02      385.53     16.22 o
   3   0   7     6338.36     5986.64    171.93 o
   4   0   7      189.74      201.17      9.23 o
   5   0   7     1740.10     1744.11     61.95 o
   6   0   7       83.76       86.91      3.96 o
   7   0   7     1163.83     1210.74     44.90 o
   8   0   7       69.06       57.63      4.40 o
   9   0   7      464.49      420.12     12.05 o
  -9   1   7       17.87       18.66      5.17 o
  -8   1   7       55.05       51.61      3.97 o
  -7   1   7       30.77       34.09      3.70 o
  -6   1   7       84.42       85.62      3.47 o
  -5   1   7      365.66      370.58      7.15 o
  -4   1   7       78.71       75.32      2.89 o
  -3   1   7      346.24      356.28      8.78 o
  -2   1   7      392.57      358.72     13.15 o
  -1   1   7       96.40      105.83      3.68 o
   0   1   7      190.30      193.17     12.24 o
   1   1   7      106.50      115.26      3.94 o
   2   1   7      414.10      414.14     17.61 o
   3   1   7      331.50      319.23     11.90 o
   4   1   7       93.71       94.33      5.34 o
   5   1   7      335.02      327.71     20.15 o
   6   1   7       75.28       70.97      3.91 o
   7   1   7       26.92       32.84      3.93 o
   8   1   7       55.12       57.93      4.05 o
   9   1   7       15.54       17.05      5.16 o
  -8   2   7      554.43      571.11     17.08 o
  -7   2   7      165.89      173.65      3.49 o
  -6   2   7     1255.05     1329.99     33.30 o
  -5   2   7      165.57      166.17      5.74 o
  -4   2   7     2644.09     2435.23    110.12 o
  -3   2   7       97.74       93.96      3.41 o
  -2   2   7     3692.51     3195.01    194.96 o
  -1   2   7      566.79      608.89     19.83 o
   0   2   7     5903.62     5226.10    202.12 o
   1   2   7      602.46      644.14     33.37 o
   2   2   7     3763.68     3477.45    146.67 o
   3   2   7       85.98       87.13      4.37 o
   4   2   7     2523.03     2548.39     68.39 o
   5   2   7      176.73      172.48      6.94 o
   6   2   7     1252.83     1293.51     53.32 o
   7   2   7      168.46      168.84      4.31 o
   8   2   7      590.48      659.06     34.20 o
  -8   3   7       31.80       31.17      3.62 o
  -7   3   7      268.55      272.96      9.38 o
  -6   3   7       43.63       38.52      3.59 o
  -5   3   7      383.88      382.34     16.19 o
  -4   3   7      558.91      541.43     22.45 o
  -3   3   7       33.81       37.60      2.73 o
  -2   3   7      145.38      151.51      4.42 o
  -1   3   7      294.68      299.50     11.47 o
   0   3   7        3.87        6.31      2.54 o
   1   3   7      301.31      316.46      5.66 o
   2   3   7      151.02      155.68      4.57 o
   3   3   7       22.89       32.17      3.70 o
   4   3   7      528.68      531.08      7.27 o
   5   3   7      363.81      376.89      9.73 o
   6   3   7       43.50       49.57      3.97 o
   7   3   7      278.55      267.42     16.03 o
   8   3   7       34.24       31.41      4.51 o
  -8   4   7       24.50       21.97      3.27 o
  -7   4   7      168.44      156.14      7.97 o
  -6   4   7      140.61      145.70      8.11 o
  -5   4   7     1190.56     1097.15     44.81 o
  -4   4   7      176.51      169.79      8.35 o
  -3   4   7     2139.77     2054.31     79.77 o
  -2   4   7       40.43       38.00      2.26 o
  -1   4   7     1622.86     1536.48     54.53 o
   0   4   7      139.30      152.21      4.13 o
   1   4   7     1575.68     1502.60     11.88 o
   2   4   7       31.18       33.51      2.58 o
   3   4   7     2083.77     1936.65    105.62 o
   4   4   7      176.48      178.33      8.58 o
   5   4   7     1176.79     1237.11     40.06 o
   6   4   7      145.64      150.51      7.17 o
   7   4   7      206.65      217.31      7.93 o
   8   4   7       22.84       27.08      5.17 o
  -7   5   7       62.96       50.85      3.91 o
  -6   5   7      130.52      123.83      3.43 o
  -5   5   7        0.52        0.29      2.78 o
  -4   5   7      203.53      193.30      6.64 o
  -3   5   7      337.46      307.35     10.20 o
  -2   5   7      110.86      114.90      4.21 o
  -1   5   7      239.93      226.39      7.09 o
   0   5   7       38.28       36.98      2.68 o
   1   5   7      224.61      228.54      3.69 o
   2   5   7      127.09      128.19      3.02 o
   3   5   7      335.96      319.58     11.05 o
   4   5   7      179.66      181.05      8.96 o
   5   5   7        1.62        3.64      3.53 o
   6   5   7      138.77      132.85      6.49 o
   7   5   7       65.62       59.69      4.05 o
  -7   6   7       50.68       44.77      4.06 o
  -6   6   7      607.12      587.46     24.42 o
  -5   6   7       70.03       73.29      3.43 o
  -4   6   7      677.44      669.16     17.79 o
  -3   6   7       28.33       27.24      2.58 o
  -2   6   7      599.25      619.26     12.52 o
  -1   6   7      125.83      119.18      5.37 o
   0   6   7     4080.75     4086.69     83.68 o
   1   6   7       88.21       90.51      3.29 o
   2   6   7      574.07      585.08     12.56 o
   3   6   7       13.22       13.58      2.80 o
   4   6   7      714.06      754.71     23.65 o
   5   6   7       82.15       77.88      4.10 o
   6   6   7      606.50      564.01     33.96 o
   7   6   7       53.96       58.82      6.25 o
  -6   7   7       22.36       21.49      3.33 o
  -5   7   7       22.39       21.78      3.04 o
  -4   7   7        8.29        8.11      2.80 o
  -3   7   7      169.58      179.60      3.36 o
  -2   7   7       32.56       35.25      2.69 o
  -1   7   7       77.76       82.54      3.02 o
   0   7   7       66.64       75.89      3.08 o
   1   7   7       68.86       72.53      3.02 o
   2   7   7       31.27       32.01      3.13 o
   3   7   7      177.48      186.38      3.41 o
   4   7   7       10.26        8.72      3.28 o
   5   7   7       27.77       29.26      3.50 o
   6   7   7       23.47       27.39      3.58 o
  -5   8   7      754.99      716.64     21.50 o
  -4   8   7        8.66       10.43      2.83 o
  -3   8   7      438.46      454.54     11.97 o
  -2   8   7      103.39      115.79      3.27 o
  -1   8   7      876.36      939.34     13.46 o
   0   8   7        9.38       11.35      2.77 o
   1   8   7      909.43      953.63     27.22 o
   2   8   7      102.04      106.21      3.43 o
   3   8   7      456.27      477.87     10.29 o
   4   8   7       11.81        9.91      3.68 o
   5   8   7      750.49      702.85     26.20 o
  -3   9   7       52.27       49.00      3.21 o
  -2   9   7       20.17       23.36      3.18 o
  -1   9   7       16.51       19.54      3.11 o
   0   9   7       24.29       20.67      3.31 o
   1   9   7       19.45       21.47      3.30 o
   2   9   7       18.77       20.14      3.39 o
   3   9   7       57.25       51.39      3.92 o
   0   0   8     2343.19     1990.72     14.37 o
   1   0   8        1.58        3.94      2.75 o
   2   0   8     9545.66     8681.25    151.39 o
   3   0   8      361.51      371.82     16.21 o
   4   0   8     2402.87     2418.72     37.79 o
   5   0   8        1.75        3.30      3.31 o
   6   0   8     1614.55     1660.40     52.17 o
   7   0   8      240.14      235.71      8.82 o
   8   0   8      833.94      847.12     37.46 o
  -8   1   8      120.22      117.26      3.67 o
  -7   1   8       46.92       48.22      3.30 o
  -6   1   8       70.70       79.71      3.38 o
  -5   1   8      246.64      251.70      6.48 o
  -4   1   8      104.14      105.58      2.95 o
  -3   1   8       90.28       89.68      3.36 o
  -2   1   8      366.27      359.72      7.41 o
  -1   1   8        5.00        8.62      3.04 o
   0   1   8      190.80      189.74      3.84 o
   1   1   8        8.62       12.16      3.59 o
   2   1   8      363.50      387.28     18.62 o
   3   1   8       73.33       77.33      4.16 o
   4   1   8       88.59       86.84      3.61 o
   5   1   8      247.23      255.07     10.09 o
   6   1   8       82.28       84.44      8.13 o
   7   1   8       52.06       52.11      4.22 o
   8   1   8      121.11      116.14     10.98 o
  -8   2   8       53.14       49.59      3.86 o
  -7   2   8      866.46      883.43     11.87 o
  -6   2   8      291.60      286.13      5.38 o
  -5   2   8     1334.77     1359.03     37.64 o
  -4   2   8      364.89      391.94      7.62 o
  -3   2   8     3607.63     3391.97    101.81 o
  -2   2   8      107.05       93.81      3.99 o
  -1   2   8     3861.01     3480.94     55.60 o
   0   2   8      275.22      280.79     13.72 o
   1   2   8     3540.11     3315.54     55.26 o
   2   2   8       98.52       85.48      3.98 o
   3   2   8     3600.66     3560.67     66.40 o
   4   2   8      349.74      369.80      7.98 o
   5   2   8     1463.45     1517.74     52.47 o
   6   2   8      301.48      305.33     19.29 o
   7   2   8      834.84      836.01     12.79 o
   8   2   8       49.73       61.25      4.97 o
  -8   3   8       31.05       27.68      3.91 o
  -7   3   8        6.91        7.02      3.19 o
  -6   3   8      276.54      284.07      8.62 o
  -5   3   8      158.10      166.23      8.61 o
  -4   3   8      116.95      112.21      3.75 o
  -3   3   8      603.62      554.64     18.94 o
  -2   3   8       63.63       58.29      3.06 o
  -1   3   8      221.75      231.77      4.05 o
   0   3   8       81.89       88.38      3.09 o
   1   3   8      240.62      252.31      8.92 o
   2   3   8       75.67       74.05      3.85 o
   3   3   8      594.62      589.51      5.41 o
   4   3   8       93.17      101.88      5.05 o
   5   3   8      145.72      150.03      4.85 o
   6   3   8      298.55      280.12     25.99 o
   7   3   8       11.43       10.67      4.26 o
   8   3   8       24.45       20.18      5.93 o
  -7   4   8       17.21       16.53      2.96 o
  -6   4   8      565.31      548.79     23.20 o
  -5   4   8      102.27       93.39      4.56 o
  -4   4   8      748.26      674.77     30.37 o
  -3   4   8      415.73      413.20     15.24 o
  -2   4   8     1456.21     1364.55     63.46 o
  -1   4   8       88.16       91.92      3.39 o
   0   4   8     2641.31     2438.58     48.30 o
   1   4   8      113.95      121.29      3.12 o
   2   4   8     1513.50     1499.67     30.66 o
   3   4   8      386.11      388.34     14.94 o
   4   4   8      775.21      794.02     43.68 o
   5   4   8      105.56      113.63      4.07 o
   6   4   8      537.93      534.30     23.10 o
   7   4   8       20.39       24.72      4.89 o
  -7   5   8       96.29       97.42      5.06 o
  -6   5   8       38.08       36.13      3.39 o
  -5   5   8       93.76       92.60      3.02 o
  -4   5   8       22.46       24.59      2.47 o
  -3   5   8        2.83        4.47      2.35 o
  -2   5   8      246.89      238.30      7.73 o
  -1   5   8      191.30      190.61      4.73 o
   0   5   8       41.13       46.34      2.88 o
   1   5   8      205.65      209.81      3.69 o
   2   5   8      234.97      234.14      3.90 o
   3   5   8        6.88        7.22      3.26 o
   4   5   8       17.48       17.72      3.55 o
   5   5   8       98.47       97.60      7.13 o
   6   5   8       44.60       45.64      4.21 o
   7   5   8       96.24       94.53      4.92 o
  -6   6   8       74.30       76.90      4.87 o
  -5   6   8      768.12      746.82     25.72 o
  -4   6   8       19.52       19.91      2.82 o
  -3   6   8      798.19      788.36     16.52 o
  -2   6   8       46.07       42.91      2.43 o
  -1   6   8     1503.26     1433.44     62.36 o
   0   6   8       19.14       18.65      2.64 o
   1   6   8     1591.85     1608.31     20.00 o
   2   6   8       72.52       72.83      3.65 o
   3   6   8      785.38      800.90     29.95 o
   4   6   8        8.69        9.43      3.70 o
   5   6   8      727.10      759.66     13.17 o
   6   6   8       64.81       59.89      5.38 o
  -5   7   8        9.90       11.90      3.23 o
  -4   7   8       60.99       60.57      2.70 o
  -3   7   8        8.14        6.18      2.67 o
  -2   7   8       38.75       33.44      2.62 o
  -1   7   8      105.68      113.03      3.74 o
   0   7   8      193.43      193.22      4.22 o
   1   7   8      107.28      105.97      4.09 o
   2   7   8       48.98       48.56      3.45 o
   3   7   8        9.06       12.58      3.68 o
   4   7   8       63.45       68.39      3.99 o
   5   7   8       10.23        7.69      4.96 o
  -4   8   8      587.70      578.71     15.39 o
  -3   8   8       80.06       84.55      2.95 o
  -2   8   8      433.78      445.91     18.49 o
  -1   8   8       79.18       77.88      3.55 o
   0   8   8     1379.94     1325.20     36.50 o
   1   8   8       66.61       69.39      3.78 o
   2   8   8      400.90      397.63     12.99 o
   3   8   8       88.51       96.12      4.36 o
   4   8   8      579.13      554.18     29.47 o
  -2   9   8      148.33      143.14      6.15 o
  -1   9   8       10.76       17.29      3.65 o
   0   9   8        2.48        3.03      3.22 o
   1   9   8        7.81        9.73      3.45 o
   2   9   8      150.92      148.27      6.76 o
   1   0   9     1981.43     1865.38     24.48 o
   2   0   9       60.54       70.33      5.98 o
   3   0   9     8927.43     8268.55    392.04 o
   4   0   9      471.67      483.74      8.99 o
   5   0   9      518.03      535.96      6.87 o
   6   0   9       72.42       68.78      3.79 o
   7   0   9     1107.58     1097.67     50.76 o
   8   0   9       25.85       26.32      4.48 o
  -8   1   9       37.11       37.75      3.24 o
  -7   1   9      118.65      119.08      3.43 o
  -6   1   9      138.44      144.50      4.50 o
  -5   1   9      215.17      211.78      5.46 o
  -4   1   9       40.05       42.65      3.07 o
  -3   1   9      197.22      189.37      7.35 o
  -2   1   9       69.04       70.52      5.49 o
  -1   1   9      186.10      168.38     14.33 o
   0   1   9       53.85       52.37      3.04 o
   1   1   9      177.74      182.98      3.92 o
   2   1   9       54.96       57.91      3.26 o
   3   1   9      210.81      213.27      6.19 o
   4   1   9       31.15       31.05      4.54 o
   5   1   9      243.00      252.85     10.61 o
   6   1   9      135.67      121.22      7.41 o
   7   1   9      124.91      122.00      4.50 o
   8   1   9       25.44       22.47      4.29 o
  -8   2   9      361.42      333.14     12.74 o
  -7   2   9       19.57       23.34      3.26 o
  -6   2   9     1554.06     1529.94     51.43 o
  -5   2   9      237.54      241.43      9.14 o
  -4   2   9      626.95      668.86     20.98 o
  -3   2   9      225.52      224.31      3.82 o
  -2   2   9     4326.99     4029.33     95.84 o
  -1   2   9      265.54      256.62      6.99 o
   0   2   9     3181.11     2926.60     63.45 o
   1   2   9      251.71      255.30      6.47 o
   2   2   9     4445.13     4267.81    134.83 o
   3   2   9      208.41      211.55      4.32 o
   4   2   9      635.00      681.53     18.99 o
   5   2   9      243.28      241.33      7.01 o
   6   2   9     1510.19     1587.10     46.31 o
   7   2   9       15.98       21.00      3.91 o
   8   2   9      390.68      408.17     21.83 o
  -7   3   9       20.81       20.31      3.32 o
  -6   3   9       91.31       91.03      3.45 o
  -5   3   9      130.17      134.37      8.07 o
  -4   3   9      258.14      253.46     11.39 o
  -3   3   9       83.27       80.60      3.51 o
  -2   3   9       35.39       36.73      3.03 o
  -1   3   9       56.87       52.50      2.91 o
   0   3   9       51.16       44.14      3.59 o
   1   3   9       69.70       69.94      4.50 o
   2   3   9       40.87       42.57      4.68 o
   3   3   9       89.11       88.55      4.16 o
   4   3   9      246.76      267.59      5.00 o
   5   3   9      146.48      151.15      5.85 o
   6   3   9      107.49      112.32      7.67 o
   7   3   9       10.85        8.43      4.09 o
  -7   4   9      402.68      367.32     19.17 o
  -6   4   9        3.81        7.51      2.95 o
  -5   4   9      788.92      752.61     28.21 o
  -4   4   9       44.14       46.56      2.60 o
  -3   4   9     1184.61     1225.86     53.10 o
  -2   4   9      182.94      184.47      8.00 o
  -1   4   9     2124.63     1961.52     54.01 o
   0   4   9       94.62       88.39      3.14 o
   1   4   9     2106.16     1975.91     43.43 o
   2   4   9      189.69      196.34      6.50 o
   3   4   9     1210.75     1304.09     10.13 o
   4   4   9       38.97       44.01      3.92 o
   5   4   9      761.97      815.00     13.87 o
   6   4   9        1.52        3.65      4.48 o
   7   4   9      383.09      371.14     29.68 o
  -7   5   9       55.19       53.98      3.82 o
  -6   5   9       84.39       86.30      4.09 o
  -5   5   9       29.53       28.77      2.68 o
  -4   5   9      110.06       98.87      3.19 o
  -3   5   9       44.13       44.62      2.60 o
  -2   5   9      289.88      291.53      8.20 o
  -1   5   9      149.72      151.68      3.22 o
   0   5   9       20.81       26.80      2.72 o
   1   5   9      164.20      152.08      2.99 o
   2   5   9      313.89      323.02      5.29 o
   3   5   9       41.38       41.22      3.33 o
   4   5   9       93.89       92.54      3.87 o
   5   5   9       24.43       24.00      3.87 o
   6   5   9       90.04       87.30      4.67 o
   7   5   9       47.40       46.12      5.12 o
  -6   6   9      316.62      288.41     11.88 o
  -5   6   9       12.93       14.77      2.77 o
  -4   6   9     1069.35      994.28     37.55 o
  -3   6   9       36.56       43.13      3.04 o
  -2   6   9      999.90      974.52     32.45 o
  -1   6   9      141.48      140.41      3.59 o
   0   6   9     1105.04     1120.60      6.74 o
   1   6   9      158.15      166.96      4.07 o
   2   6   9      964.81      969.18     28.89 o
   3   6   9       41.42       46.64      3.89 o
   4   6   9     1014.12     1011.44     61.08 o
   5   6   9       13.79       14.82      3.62 o
   6   6   9      325.69      354.06     16.69 o
  -5   7   9      167.43      160.24      3.64 o
  -4   7   9       21.42       18.64      3.08 o
  -3   7   9       90.39       86.91      3.25 o
  -2   7   9       48.81       48.67      2.93 o
  -1   7   9       11.43       11.28      2.76 o
   0   7   9      198.15      194.60     11.88 o
   1   7   9        9.27       13.96      3.09 o
   2   7   9       46.70       48.83      3.58 o
   3   7   9       73.65       76.62      3.62 o
   4   7   9       22.24       19.79      3.78 o
   5   7   9      163.69      162.86     14.72 o
  -4   8   9       88.43       86.43      3.20 o
  -3   8   9      421.77      413.85     12.76 o
  -2   8   9      100.26       95.74      3.58 o
  -1   8   9      678.34      689.06     10.77 o
   0   8   9      120.62      111.31     12.94 o
   1   8   9      658.17      669.55     14.77 o
   2   8   9      100.58       98.28      4.27 o
   3   8   9      378.47      372.80     17.08 o
   4   8   9       97.31      104.01      4.91 o
  -1   9   9       66.61       66.56      3.22 o
   0   9   9        2.33        3.23      3.74 o
   1   9   9       64.46       64.35      4.13 o
   0   0  10     1256.65      944.39    283.67 o
   1   0  10      333.96      358.86      4.48 o
   2   0  10     4425.18     4262.45     90.77 o
   3   0  10        0.76        8.48      3.36 o
   4   0  10      477.08      492.79     10.89 o
   5   0  10       16.01       18.09      4.34 o
   6   0  10      967.27     1041.83     22.09 o
   7   0  10       12.78       14.79      3.73 o
  -7   1  10       39.41       36.29      4.08 o
  -6   1  10       99.23       93.52      3.69 o
  -5   1  10       88.62       87.38      3.54 o
  -4   1  10      239.73      238.59      5.02 o
  -3   1  10      570.11      566.61     16.72 o
  -2   1  10       30.06       40.26      3.50 o
  -1   1  10      105.34       85.12      8.49 o
   0   1  10       29.17       31.19      3.13 o
   1   1  10      118.18      118.26      4.03 o
   2   1  10       36.18       44.05      3.40 o
   3   1  10      537.38      522.26     14.93 o
   4   1  10      262.47      265.61      8.19 o
   5   1  10      112.11      102.04      6.01 o
   6   1  10      118.58      120.46      7.13 o
   7   1  10       25.91       22.64      4.93 o
  -7   2  10      731.37      752.49     17.16 o
  -6   2  10      102.25      103.12      3.43 o
  -5   2  10      810.93      874.94     45.89 o
  -4   2  10       82.28       86.59      3.96 o
  -3   2  10     2428.17     2342.72     79.87 o
  -2   2  10      114.98      120.08      3.77 o
  -1   2  10     2136.63     1983.42     79.46 o
   0   2  10      216.89      228.07      4.84 o
   1   2  10     2234.16     2179.98     59.17 o
   2   2  10      104.61      108.36      4.00 o
   3   2  10     2492.45     2586.89     43.12 o
   4   2  10       91.63       99.65      3.75 o
   5   2  10      732.45      767.54     18.26 o
   6   2  10       92.16       97.29      8.63 o
   7   2  10      730.90      756.10      6.58 o
  -7   3  10       11.72       15.04      3.84 o
  -6   3  10       63.96       64.56      6.50 o
  -5   3  10      168.46      165.20      9.24 o
  -4   3  10      129.07      125.00      6.05 o
  -3   3  10      152.42      151.07      7.04 o
  -2   3  10      159.38      160.67      4.17 o
  -1   3  10      379.78      375.23      7.70 o
   0   3  10       10.14       12.59      2.84 o
   1   3  10      406.42      421.46     13.90 o
   2   3  10      181.86      192.66      3.91 o
   3   3  10      144.68      152.61      4.69 o
   4   3  10      144.65      146.65      4.33 o
   5   3  10      184.56      192.78      4.60 o
   6   3  10       59.44       61.83      5.81 o
   7   3  10        8.73       11.35      4.93 o
  -7   4  10        1.42        0.77      3.65 o
  -6   4  10      837.14      815.04     47.93 o
  -5   4  10       10.18        9.91      3.29 o
  -4   4  10     1094.51     1107.26     45.72 o
  -3   4  10       92.73       91.08      4.57 o
  -2   4  10     2186.40     1877.62    115.29 o
  -1   4  10      241.17      233.23      7.60 o
   0   4  10     1627.28     1631.48     28.85 o
   1   4  10      243.97      249.56      4.74 o
   2   4  10     1973.81     2011.59     47.16 o
   3   4  10      108.65      108.86      4.16 o
   4   4  10     1189.87     1237.04     48.97 o
   5   4  10        4.77        4.44      3.96 o
   6   4  10      809.73      850.97     63.92 o
   7   4  10        1.63        4.30      4.69 o
  -6   5  10       11.77       13.04      3.55 o
  -5   5  10      103.12      100.31      5.00 o
  -4   5  10        1.94        2.93      2.38 o
  -3   5  10       72.38       68.00      4.88 o
  -2   5  10       70.04       67.58      2.77 o
  -1   5  10       35.29       36.91      2.94 o
   0   5  10       41.96       46.09      2.87 o
   1   5  10       44.18       44.91      3.33 o
   2   5  10       71.76       69.21      3.91 o
   3   5  10       55.92       56.01      3.57 o
   4   5  10        2.68       -0.39      3.75 o
   5   5  10      103.65      106.51     11.37 o
   6   5  10       11.90       14.33      4.47 o
  -5   6  10      783.61      768.57     14.12 o
  -4   6  10      141.19      136.80      5.91 o
  -3   6  10      802.56      807.18     24.60 o
  -2   6  10      207.28      204.85      3.03 o
  -1   6  10      871.66      814.77     31.94 o
   0   6  10      294.45      315.39      6.34 o
   1   6  10      858.73      845.06     22.89 o
   2   6  10      234.12      245.65      7.67 o
   3   6  10      761.92      761.11     17.40 o
   4   6  10      122.97      122.11      7.40 o
   5   6  10      733.62      702.22     45.24 o
  -4   7  10       49.80       49.27      3.72 o
  -3   7  10       12.54       13.88      2.84 o
  -2   7  10       51.55       48.37      3.02 o
  -1   7  10        7.22       10.61      2.73 o
   0   7  10       63.76       61.48      3.33 o
   1   7  10        9.67       11.53      3.45 o
   2   7  10       45.39       47.35      3.11 o
   3   7  10        9.78       15.06      4.06 o
   4   7  10       43.54       49.73      5.14 o
  -3   8  10      165.23      153.08      8.34 o
  -2   8  10      223.16      218.20      4.52 o
  -1   8  10       84.97       84.23      4.28 o
   0   8  10      797.91      800.61     24.33 o
   1   8  10       86.35       87.59      3.95 o
   2   8  10      248.77      260.00      9.24 o
   3   8  10      162.44      152.94      8.91 o
   1   0  11     1576.68     1654.15      7.65 o
   2   0  11       58.44       61.35      3.39 o
   3   0  11      547.99      596.99     20.40 o
   4   0  11      119.60      114.11      6.35 o
   5   0  11      685.06      714.09      7.01 o
   6   0  11      148.63      150.79      3.77 o
   7   0  11      630.85      669.51     16.25 o
  -7   1  11       18.68       24.33      4.21 o
  -6   1  11       23.08       25.00      3.86 o
  -5   1  11       49.47       55.48      3.80 o
  -4   1  11        3.46        6.92      2.75 o
  -3   1  11        0.53        2.99      3.29 o
  -2   1  11      345.85      360.45      5.99 o
  -1   1  11      135.15      126.68      3.64 o
   0   1  11        0.50        3.54      3.53 o
   1   1  11      148.13      143.25      4.73 o
   2   1  11      365.12      383.91      4.95 o
   3   1  11        2.65        4.80      2.96 o
   4   1  11        7.90       12.16      3.32 o
   5   1  11       50.94       53.89      3.79 o
   6   1  11       18.28       18.71      4.21 o
   7   1  11       20.40       24.36      4.10 o
  -7   2  11        0.51        2.55      3.63 o
  -6   2  11      797.85      847.41     42.41 o
  -5   2  11      141.69      142.25      5.84 o
  -4   2  11      993.84     1057.93     20.96 o
  -3   2  11      181.47      170.14      8.17 o
  -2   2  11     1487.30     1457.62     50.68 o
  -1   2  11      224.93      204.91      8.64 o
   0   2  11     1395.09     1446.32     40.52 o
   1   2  11      205.82      208.03      8.51 o
   2   2  11     1437.18     1372.55     70.17 o
   3   2  11      198.67      201.71      3.63 o
   4   2  11      963.71     1051.53      9.87 o
   5   2  11      134.94      136.03      7.11 o
   6   2  11      803.17      835.87     42.35 o
   7   2  11        0.88        4.54      5.85 o
  -6   3  11        3.25        2.20      3.10 o
  -5   3  11      121.19      121.44      5.40 o
  -4   3  11       52.48       49.72      3.36 o
  -3   3  11       23.41       21.40      2.62 o
  -2   3  11       95.71       92.18      2.97 o
  -1   3  11       17.18       16.09      3.40 o
   0   3  11      135.00      114.90      6.36 o
   1   3  11       25.16       26.25      3.39 o
   2   3  11      101.94      103.47      6.62 o
   3   3  11       19.26       22.09      3.56 o
   4   3  11       63.98       67.45      4.71 o
   5   3  11      132.24      142.49      5.08 o
   6   3  11        3.05        8.74      4.76 o
  -6   4  11        3.89        4.65      2.84 o
  -5   4  11      938.05      875.93     48.67 o
  -4   4  11       10.70       11.71      2.50 o
  -3   4  11     1918.81     1832.87     92.06 o
  -2   4  11      114.32      109.27      4.90 o
  -1   4  11     1090.34     1066.31     28.53 o
   0   4  11       55.84       60.05      2.85 o
   1   4  11     1003.04     1043.42     27.00 o
   2   4  11      118.11      127.45      6.15 o
   3   4  11     1915.64     2022.66     22.30 o
   4   4  11        9.93       12.44      4.07 o
   5   4  11      922.38     1009.57      7.29 o
   6   4  11        6.89       11.71      5.14 o
  -5   5  11       60.26       57.89      3.00 o
  -4   5  11       86.77       84.13      3.70 o
  -3   5  11        1.27        2.64      2.81 o
  -2   5  11      100.75       98.73      2.99 o
  -1   5  11       25.98       27.04      2.81 o
   0   5  11       11.90       11.77      2.68 o
   1   5  11       27.48       27.77      2.76 o
   2   5  11       90.99       90.72      5.51 o
   3   5  11        2.94        2.33      3.37 o
   4   5  11       91.40       95.69      6.97 o
   5   5  11       68.33       69.59      5.73 o
  -4   6  11      467.02      472.67     12.24 o
  -3   6  11      136.94      133.07      4.48 o
  -2   6  11      432.71      418.82     33.71 o
  -1   6  11      193.43      191.60      7.48 o
   0   6  11     1300.71     1320.29     13.65 o
   1   6  11      194.98      201.51      7.74 o
   2   6  11      461.29      449.88     21.79 o
   3   6  11      127.54      130.23      4.78 o
   4   6  11      434.75      419.73     21.14 o
  -3   7  11       83.01       73.90      7.38 o
  -2   7  11       43.88       34.01      4.68 o
  -1   7  11       52.40       50.19      3.05 o
   0   7  11       49.94       50.77      3.34 o
   1   7  11       48.33       56.85      3.39 o
   2   7  11       46.62       44.16      4.02 o
   3   7  11       86.59       89.58      4.01 o
  -1   8  11      285.33      297.53      5.80 o
   0   8  11      104.96      109.17      4.00 o
   1   8  11      282.14      271.19      5.86 o
   0   0  12      896.24      954.79     43.95 o
   1   0  12       55.92       45.31     11.48 o
   2   0  12      478.17      492.91     21.47 o
   3   0  12      353.84      358.75     11.11 o
   4   0  12     1064.01     1126.20     35.05 o
   5   0  12       10.87       19.01      3.52 o
   6   0  12      479.96      538.28     21.39 o
  -6   1  12       46.92       43.56      4.24 o
  -5   1  12      108.83      109.24      4.09 o
  -4   1  12       22.19       25.48      3.50 o
  -3   1  12      188.11      186.28      4.08 o
  -2   1  12       26.62       31.75      3.06 o
  -1   1  12       30.29       30.61      2.92 o
   0   1  12      395.80      370.86      7.72 o
   1   1  12       27.06       28.37      3.46 o
   2   1  12       19.90       21.20      4.20 o
   3   1  12      173.26      174.78      7.55 o
   4   1  12       14.98       17.37      3.01 o
   5   1  12      127.67      134.39      3.83 o
   6   1  12       38.68       40.38      4.49 o
  -6   2  12       35.59       39.34      3.99 o
  -5   2  12      966.34      995.69     46.69 o
  -4   2  12       70.69       63.72      7.19 o
  -3   2  12      990.12     1004.24     42.83 o
  -2   2  12        7.75        9.09      2.96 o
  -1   2  12     1113.52     1132.60     35.01 o
   0   2  12       69.56       77.14      3.66 o
   1   2  12      993.41     1025.94      8.07 o
   2   2  12        4.65        6.89      3.90 o
   3   2  12      963.37     1012.49     20.72 o
   4   2  12       78.15       75.37      3.85 o
   5   2  12     1017.26     1083.84     22.69 o
   6   2  12       32.60       42.67      4.54 o
  -6   3  12       44.20       45.64      5.88 o
  -5   3  12       43.79       41.98      3.04 o
  -4   3  12      109.00      102.19      7.20 o
  -3   3  12        8.46        9.73      2.67 o
  -2   3  12      212.95      211.44     12.11 o
  -1   3  12       26.81       23.71      3.43 o
   0   3  12        0.25        6.40      2.92 o
   1   3  12       25.78       27.57      3.78 o
   2   3  12      209.13      222.89      6.44 o
   3   3  12        7.53       11.06      3.42 o
   4   3  12      111.95      108.93      5.65 o
   5   3  12       47.89       51.62      4.75 o
   6   3  12       40.90       39.17      9.05 o
  -5   4  12        5.83        7.17      2.92 o
  -4   4  12      698.10      671.49     31.15 o
  -3   4  12       74.70       80.83      4.15 o
  -2   4  12      765.74      731.16     31.02 o
  -1   4  12       15.62       20.36      2.97 o
   0   4  12     2066.65     2080.39     48.81 o
   1   4  12       17.88       21.01      3.08 o
   2   4  12      750.02      786.64     12.71 o
   3   4  12       65.79       77.26      3.69 o
   4   4  12      751.51      789.60     24.43 o
   5   4  12        5.05        6.75      4.24 o
  -5   5  12       15.44       18.02      3.28 o
  -4   5  12       74.72       68.17      5.93 o
  -3   5  12      188.38      185.32      7.24 o
  -2   5  12        4.68        8.79      3.28 o
  -1   5  12       29.53       31.28      2.81 o
   0   5  12       75.31       72.86      3.41 o
   1   5  12       25.17       29.97      3.03 o
   2   5  12        4.21        6.18      4.71 o
   3   5  12      193.63      196.59     10.65 o
   4   5  12       77.59       75.57      4.63 o
   5   5  12       22.39       21.20      3.99 o
  -4   6  12      116.02      109.76      4.23 o
  -3   6  12      426.57      400.99     11.55 o
  -2   6  12      145.43      136.01      6.54 o
  -1   6  12      580.22      570.46     12.82 o
   0   6  12       74.31       74.40      3.24 o
   1   6  12      653.47      662.65     15.25 o
   2   6  12      159.40      152.73      3.21 o
   3   6  12      458.27      459.31     10.24 o
   4   6  12       97.18       92.48      4.65 o
  -2   7  12       23.38       23.61      3.43 o
  -1   7  12        3.77        4.83      3.40 o
   0   7  12       55.89       53.29      3.22 o
   1   7  12        4.99       10.89      3.61 o
   2   7  12       29.50       29.42      3.58 o
   1   0  13      935.25      950.36     22.72 o
   2   0  13       19.00       20.56      3.55 o
   3   0  13      847.97      879.90     25.44 o
   4   0  13       27.64       25.88      3.17 o
   5   0  13     1063.15     1081.80     16.07 o
   6   0  13        1.29        3.24      3.81 o
  -6   1  13       73.04       72.65      4.11 o
  -5   1  13       42.78       44.43      3.60 o
  -4   1  13       14.83       16.21      3.50 o
  -3   1  13        2.86        6.37      3.03 o
  -2   1  13      163.18      159.57      6.01 o
  -1   1  13       70.74       66.83      3.35 o
   0   1  13       30.84       32.64      3.22 o
   1   1  13       59.54       65.94      4.09 o
   2   1  13      150.86      145.19      6.35 o
   3   1  13        4.85        5.70      3.42 o
   4   1  13       12.64       14.79      3.03 o
   5   1  13       40.17       45.50      3.70 o
   6   1  13       87.58       80.40      3.85 o
  -5   2  13        7.10        8.67      3.33 o
  -4   2  13      842.79      788.41     64.63 o
  -3   2  13       86.42       84.57      5.68 o
  -2   2  13      710.65      737.00     26.67 o
  -1   2  13       73.86       75.19      3.20 o
   0   2  13     1815.56     1765.33     61.46 o
   1   2  13       67.69       64.41      3.83 o
   2   2  13      819.46      843.21     37.66 o
   3   2  13       88.54       89.27      3.53 o
   4   2  13      817.97      847.43     11.24 o
   5   2  13        9.56       13.51      3.75 o
  -5   3  13       40.96       39.14      3.33 o
  -4   3  13       11.86       13.73      3.11 o
  -3   3  13       70.20       67.52      3.05 o
  -2   3  13      180.23      182.46      7.77 o
  -1   3  13      320.86      293.24     34.22 o
   0   3  13      195.67      186.60     11.75 o
   1   3  13      301.67      291.30     10.89 o
   2   3  13      161.99      164.61      5.68 o
   3   3  13       71.29       77.00      3.99 o
   4   3  13       15.37       15.91      3.60 o
   5   3  13       42.20       45.50      4.05 o
  -4   4  13       32.77       39.31      3.39 o
  -3   4  13      625.92      576.62     35.39 o
  -2   4  13       56.90       54.27      2.87 o
  -1   4  13     1025.94      941.23     38.56 o
   0   4  13        0.31        1.03      2.97 o
   1   4  13     1035.18     1052.81     27.25 o
   2   4  13       63.20       57.85      4.43 o
   3   4  13      657.14      678.06     13.07 o
   4   4  13       24.41       39.63      4.42 o
  -3   5  13      137.70      123.61      7.29 o
  -2   5  13       62.30       48.91      6.05 o
  -1   5  13       53.21       58.27      4.42 o
   0   5  13       17.43       17.11      3.49 o
   1   5  13       58.53       59.87      3.09 o
   2   5  13       59.07       51.29      3.45 o
   3   5  13      138.19      130.31      3.53 o
  -2   6  13      479.57      444.51     16.81 o
  -1   6  13       51.99       49.71      3.58 o
   0   6  13      470.20      491.13     11.50 o
   1   6  13       64.76       64.96      3.59 o
   2   6  13      510.71      522.77     25.07 o
   0   0  14     2841.41     2828.11     36.70 o
   1   0  14        8.07        9.35      3.27 o
   2   0  14      921.01      938.21    148.24 o
   3   0  14       76.89       84.74      4.06 o
   4   0  14      552.87      565.00      9.72 o
   5   0  14       16.76       21.15      3.61 o
  -5   1  14        3.24        6.37      3.55 o
  -4   1  14       74.59       79.09      3.69 o
  -3   1  14       88.49       81.62      5.26 o
  -2   1  14        4.54        6.95      3.04 o
  -1   1  14       19.89       17.61      3.50 o
   0   1  14        1.07        5.58      3.27 o
   1   1  14       24.24       21.60      4.51 o
   2   1  14        5.58        7.95      4.47 o
   3   1  14       80.47       79.61      6.16 o
   4   1  14       70.61       71.50      4.23 o
   5   1  14        3.87        5.67      3.35 o
  -4   2  14       10.22       11.04      3.34 o
  -3   2  14     1116.12     1038.40     86.27 o
  -2   2  14       71.21       65.13      4.47 o
  -1   2  14     1002.50      983.40     45.38 o
   0   2  14        0.10        3.66      3.48 o
   1   2  14     1100.22     1141.62     18.31 o
   2   2  14       72.75       69.79      4.10 o
   3   2  14     1129.86     1134.40     13.21 o
   4   2  14        9.08       10.70      4.03 o
  -4   3  14        8.19       12.47      3.07 o
  -3   3  14        6.42        6.84      3.51 o
  -2   3  14       89.22       91.14      4.62 o
  -1   3  14       61.87       64.72      3.02 o
   0   3  14      223.88      198.30      8.70 o
   1   3  14       54.18       49.54      3.52 o
   2   3  14       86.27       91.35      3.94 o
   3   3  14        5.92        5.36      3.74 o
   4   3  14        3.07        6.99      3.58 o
  -3   4  14       14.80       19.31      2.97 o
  -2   4  14      700.47      675.18     23.33 o
  -1   4  14       46.39       45.61      3.28 o
   0   4  14      573.31      576.39     29.50 o
   1   4  14       56.85       49.04      3.78 o
   2   4  14      698.92      665.72     28.83 o
   3   4  14       10.56       10.73      4.16 o
  -2   5  14      109.16      104.30      3.74 o
  -1   5  14       66.47       60.34      4.24 o
   0   5  14       55.07       48.88      3.69 o
   1   5  14       54.04       46.24      3.76 o
   2   5  14      104.80      106.00      7.55 o
   1   0  15     1696.80     1725.25     49.78 o
   2   0  15        0.12        2.49      3.65 o
   3   0  15      404.20      412.74      5.27 o
  -3   1  15        8.70       12.37      3.35 o
  -2   1  15       69.95       70.84      4.95 o
  -1   1  15        2.42        9.38      4.04 o
   0   1  15       44.99       38.00      4.02 o
   1   1  15        0.55        3.69      3.67 o
   2   1  15       86.08       87.90      5.12 o
   3   1  15        4.79        6.39      3.61 o
  -3   2  15       83.82       75.65      5.54 o
  -2   2  15      936.35      968.47     27.48 o
  -1   2  15       36.55       36.39      3.60 o
   0   2  15      722.05      746.06     27.30 o
   1   2  15       36.45       37.11      4.67 o
   2   2  15      908.87      926.44     20.53 o
   3   2  15       84.76       80.14      4.36 o
  -2   3  15       33.11       36.14      3.35 o
  -1   3  15        5.37        4.50      3.23 o
   0   3  15        1.71       -0.04      4.12 o
   1   3  15        2.61        2.54      4.14 o
   2   3  15       26.42       29.63      3.67 o
  -1   4  15      259.97      245.54     16.08 o
   0   4  15       35.20       33.87      3.02 o
   1   4  15      313.36      304.49     15.25 o
   0   0  16      575.25      541.16     22.98 o
   1   0  16       25.35       36.09      3.74 o
   2   0  16      598.26      580.75     61.92 o
  -1   1  16        1.96        3.24      3.83 o
   0   1  16       79.74       73.00      3.74 o
   1   1  16        1.66        5.38      4.08 o
   0   2  16       42.53       43.36      4.64 o
 
